# Supplementary material for: Multi‐modal meta‐analysis of cancer cell line omics profiles identifies ECHDC1 as a novel breast tumor suppressor
Source: Mol Syst Biol. 2021 Mar 22;17(3):e9526. doi: 10.15252/msb.20209526 (PMC7983037; doi:10.15252/msb.20209526)
Supplement: Supplementary file 2 — Dataset EV1 [file MSB-17-e9526-s016.xlsx]

## Sheet: Description
Dataset EV1: Protein targets of the compounds considered

## Sheet: Dataset EV1
Compound name	Target
1S,3RRSL3	GPX4
3CLAHPC	NR0B2
A804598	P2RX7
AACOCF3	FAAH
AACOCF3	PLA2G4A
AACOCF3	PLA2G4B
AACOCF3	PLA2G4C
AACOCF3	PLA2G4D
ABIRATERONE	CYP17A1
ABT199	BCL2
ABT737	BCL2
ABT737	BCL2L1
ABT737	BCL2L2
AC55649	RARB
AFATINIB	EGFR
AFATINIB	ERBB2
AG690/36107028	GLS
AGK2	SIRT2
ALISERTIB	AURKA
ALISERTIB	AURKB
ALVOCIDIB	CDK1
ALVOCIDIB	CDK2
ALVOCIDIB	CDK4
ALVOCIDIB	CDK6
AM580	RARA
APICIDIN	HDAC1
APICIDIN	HDAC2
APICIDIN	HDAC3
APICIDIN	HDAC6
APICIDIN	HDAC8
AT406	XIAP
AT13387	HSP90AA1
AT7867	AKT1
AT7867	AKT2
AT7867	AKT3
AT7867	RPS6KB2
AVRAINVILLAMIDE	NPM1
AXITINIB	FLT1
AXITINIB	FLT3
AXITINIB	KDR
AXITINIB	KIT
AXITINIB	PDGFRA
AXITINIB	PDGFRB
AZ3146	TTK
AZACITIDINE	DNMT1
AZD1480	JAK1
AZD1480	JAK2
AZD1775	WEE1
AZD4547	FGFR1
AZD4547	FGFR2
AZD4547	FGFR3
AZD6482	PIK3CB
AZD6482	PIK3CD
AZD7545	PDK2
AZD7762	CHEK1
AZD7762	CHEK2
AZD8055	MTOR
B02	RAD51
BAFILOMYCINA1	ATP6V0A1
BARASERTIB	AURKB
BAXCHANNELBLOCKER	BAX
BEC	ARG1
BEC	ARG2
BELINOSTAT	HDAC1
BELINOSTAT	HDAC2
BELINOSTAT	HDAC3
BELINOSTAT	HDAC6
BELINOSTAT	HDAC8
BEXAROTENE	RXRA
BEXAROTENE	RXRB
BEXAROTENE	RXRG
BI2536	PLK1
BIBR1532	TERT
BIRINAPANT	DIABLO
BIRINAPANT	XIAP
BIX01294	EHMT2
BLEBBISTATIN	MYH1
BLEBBISTATIN	MYH2
BMS195614	RARA
BMS195614	RARB
BMS195614	RARG
BMS270394	RARG
BMS345541	IKBKB
BMS536924	IGF1R
BMS536924	INSR
BMS754807	IGF1R
BORTEZOMIB	PSMB1
BORTEZOMIB	PSMB2
BORTEZOMIB	PSMB5
BORTEZOMIB	PSMD1
BORTEZOMIB	PSMD2
BOSUTINIB	ABL1
BOSUTINIB	SRC
BRDA02303741	DOT1L
BRDA05715709	IDH1
BRDA71883111	IDH1
BRDA94377914	HDAC1
BRDA94377914	HDAC2
BRDA94377914	HDAC3
BRDA94377914	HDAC6
BRDA94377914	HDAC8
BRDK11533227	HDAC1
BRDK11533227	HDAC2
BRDK24690302	HDAC1
BRDK29313308	HDAC3
BRDK30748066	CDK9
BRDK35604418	MCL1
BRDK42260513	EZH2
BRDK51490254	HDAC6
BRDK51490254	HDAC8
BRDK51831558	EZH2
BRDK66532283	HDAC1
BRDK66532283	HDAC2
BRDK80183349	HDAC1
BRDK80183349	HDAC2
BRDK85133207	HDAC1
BRDK88742110	HDAC8
BRDM00053801	BCL2
BRD1835	EZH2
BRD8899	STK33
BRD8958	EP300
BREFELDINA	ARF1
BRIVANIB	FLT1
BRIVANIB	KDR
BYL719	PIK3CA
C6CERAMIDE	MAPK1
C6CERAMIDE	PPP2CA
C6CERAMIDE	UGCG
CABOZANTINIB	FLT3
CABOZANTINIB	KDR
CABOZANTINIB	MET
CABOZANTINIB	RET
CAL101	PIK3CD
CANERTINIB	EGFR
CANERTINIB	ERBB2
CAY10576	IKBKE
CAY10594	PLD2
CAY10618	NAMPT
CBB1007	KDM1A
CD1530	RARG
CD437	RARG
CEDIRANIB	FLT1
CEDIRANIB	FLT4
CEDIRANIB	KDR
CERANIB2	ACER1
CERANIB2	ACER2
CERANIB2	ACER3
CERANIB2	ASAH1
CERANIB2	ASAH2
CERANIB2	ASAH2B
CERULENIN	FASN
CERULENIN	HMGCS1
CH55	RARA
CH55	RARB
CH55	RARG
CHIR99021	GSK3B
CI976	ACAT1
CICLOPIROX	RRM1
CICLOSPORIN	PPID
CID5951923	KLF5
CIMETIDINE	HRH2
COMPOUND1541A	CASP3
COMPOUND1541A	CASP6
COMPOUND1541A	CASP7
COMPOUND7DCIS	XPO1
CR131B	EIF4A2
CR131B	EIF4E
CR131B	EIF4G1
CRIZOTINIB	ALK
CRIZOTINIB	MET
CYANOQUINOLINE11	MAP3K8
DABRAFENIB	BRAF
DACTOLISIB	MTOR
DACTOLISIB	PIK3CA
DACTOLISIB	PIK3CB
DACTOLISIB	PIK3CD
DACTOLISIB	PIK3CG
DAPORINAD	NAMPT
DASATINIB	EPHA2
DASATINIB	KIT
DASATINIB	LCK
DASATINIB	SRC
DASATINIB	YES1
DBEQ	VCP
DECITABINE	DNMT1
DEXAMETHASONE	NR3C1
DINACICLIB	CDK1
DINACICLIB	CDK2
DINACICLIB	CDK5
DINACICLIB	CDK9
DORAMAPIMOD	MAPK11
DORAMAPIMOD	MAPK14
DOXORUBICIN	TOP2A
ELOCALCITOL	VDR
ENTINOSTAT	HDAC1
ENTINOSTAT	HDAC2
ENTINOSTAT	HDAC3
ENTINOSTAT	HDAC6
ENTINOSTAT	HDAC8
ERASTIN	SLC7A11
ERASTIN	VDAC1
ERASTIN	VDAC2
ERLOTINIB	EGFR
ERLOTINIB	ERBB2
ETOMOXIR	CPT1A
ETOPOSIDE	TOP2A
ETP46464	ATM
ETP46464	ATR
EX527	SIRT1
FEDRATINIB	JAK2
FGIN127	TSPO
FINGOLIMOD	S1PR1
FLUOROURACIL	TYMS
FLUVASTATIN	HMGCR
FORETINIB	KDR
FORETINIB	MET
FSC231	PICK1
FULVESTRANT	ESR1
FULVESTRANT	GPER1
FUMONISINB1	CERS1
FUMONISINB1	CERS2
FUMONISINB1	CERS3
FUMONISINB1	CERS4
FUMONISINB1	CERS5
FUMONISINB1	CERS6
GDC0879	BRAF
GDC0941	PIK3CA
GDC0941	PIK3CB
GDC0941	PIK3CD
GDC0941	PIK3CG
GEFITINIB	AKT1
GEFITINIB	EGFR
GEMCITABINE	CMPK1
GEMCITABINE	RRM1
GEMCITABINE	TYMS
GMX1778	NAMPT
GOSSYPOL	BCL2
GOSSYPOL	BCL2L1
GOSSYPOL	LDHA
GOSSYPOL	LDHB
GOSSYPOL	LDHC
GSKJ4	KDM6A
GSKJ4	KDM6B
GSK1059615	MTOR
GSK1059615	PIK3CA
GSK1059615	PIK3CB
GSK1059615	PIK3CD
GSK1059615	PIK3CG
GSK2636771	PIK3CB
GSK4112	NR1D1
GSK461364	PLK1
GSK525762A	BRD2
GSK525762A	BRD3
GSK525762A	BRD4
GW405833	CNR2
GW843682X	PLK1
GW843682X	PLK3
HBX41108	USP7
HC067047	TRPV4
HLI373	MDM2
HMN214	PLK1
HYPERFORIN	TRPC6
IBET151	BRD2
IBET151	BRD3
IBET151	BRD4
IBRUTINIB	BTK
IC87114	PIK3CD
IMATINIB	ABL1
IMATINIB	BCR
IMATINIB	KIT
IMPORTAZOLE	KPNB1
INDISULAM	CA9
IPR456	PLAUR
ISONICOTINOHYDROXAMICACID	HDAC6
ISOX	HDAC6
ISTRADEFYLLINE	ADORA2A
IU1	USP14
JQ1	BRDT
JW480	NCEH1
JW55	TNKS
KHCB19	CLK1
KHCB19	CLK4
KHS101	TACC3
KI8751	KDR
KI8751	KIT
KI8751	PDGFRA
KO143	ABCG2
KPT185	XPO1
KU0060648	PRKDC
KU0063794	MTOR
KU55933	ATM
KU60019	ATM
KW2449	AURKA
KW2449	FLT3
KX2391	SRC
L685458	APH1A
L685458	NCSTN
L685458	PSEN1
L685458	PSENEN
LAPATINIB	EGFR
LAPATINIB	ERBB2
LE135	RARB
LENVATINIB	FLT1
LENVATINIB	FLT3
LENVATINIB	KDR
LENVATINIB	KIT
LENVATINIB	PDGFRA
LENVATINIB	PDGFRB
LEPTOMYCINB	XPO1
LINIFANIB	FLT1
LINIFANIB	FLT3
LINIFANIB	KDR
LINSITINIB	IGF1R
LINSITINIB	INSR
LOMEGUATRIB	MGMT
LOVASTATIN	HMGCR
LRRK2IN1	DCLK1
LRRK2IN1	LRRK2
LY2157299	TGFBR1
LY2183240	FAAH
MANUMYCINA	FNTA
MANUMYCINA	FNTB
MARINOPYRROLEA	MCL1
MASITINIB	KIT
MASITINIB	PDGFRA
MASITINIB	PDGFRB
MDIVI1	DNM1
MERCK60	HDAC1
MERCK60	HDAC2
METHOTREXATE	DHFR
METHYLSTAT	KDM3A
METHYLSTAT	KDM4A
METHYLSTAT	KDM4B
METHYLSTAT	KDM4C
METHYLSTAT	KDM4D
MG132	PSMB1
MG132	PSMB2
MG132	PSMB5
MG132	PSMD1
MG132	PSMD2
MGCD265	FLT1
MGCD265	FLT3
MGCD265	KDR
MGCD265	MET
MI1	MEN1
MI2	MEN1
MK0752	APH1A
MK0752	NCSTN
MK0752	PSEN1
MK0752	PSENEN
MK2206	AKT1
ML006	S1PR3
ML031	S1PR2
ML050	GPER1
ML083	PKM
ML203	PKM
ML258	BCL2L10
ML311	MCL1
ML312	SCARB1
ML320	GSK3B
ML334DIASTEREOMER	KEAP1
ML334DIASTEREOMER	NFE2L2
MLN2238	PSMB5
MLN2480	ARAF
MLN2480	BRAF
MLN2480	RAF1
MOMELOTINIB	JAK1
MOMELOTINIB	JAK2
MST312	TERT
MYRIOCIN	SPTLC1
MYRIOCIN	SPTLC2
MYRIOCIN	SPTLC3
N9ISOPROPYLOLOMOUCINE	CCNB1
N9ISOPROPYLOLOMOUCINE	CDK1
N9ISOPROPYLOLOMOUCINE	CDK5
N9ISOPROPYLOLOMOUCINE	CDK5R1
NARCICLASINE	RHOA
NAVITOCLAX	BCL2
NAVITOCLAX	BCL2L1
NAVITOCLAX	BCL2L2
NECROSTATIN1	RIPK1
NELARABINE	POLA1
NERATINIB	EGFR
NERATINIB	ERBB2
NICLOSAMIDE	STAT3
NILOTINIB	ABL1
NILOTINIB	BCR
NILOTINIB	KIT
NINTEDANIB	FGFR1
NINTEDANIB	FGFR2
NINTEDANIB	FGFR3
NINTEDANIB	FLT1
NINTEDANIB	FLT3
NINTEDANIB	KDR
NINTEDANIB	PDGFRA
NINTEDANIB	PDGFRB
NSC74859	STAT3
NSC19630	WRN
NSC23766	RAC1
NSC23766	TIAM1
NSC23766	TRIO
NSC30930	SRD5A2
NSC373980	HNF4A
NSC48300	TASP1
NSC95397	CDC25A
NSC95397	CDC25B
NSC95397	CDC25C
NUTLIN3	MDM2
NVP231	CERK
NVPADW742	IGF1R
NVPBSK805	JAK2
NVPTAE684	ALK
O6BENZYLGUANINE	MGMT
OBATOCLAX	BCL2
OBATOCLAX	BCL2L1
OBATOCLAX	MCL1
OLAPARIB	PARP1
OLAPARIB	PARP2
OLIGOMYCINA	ATP5L2
OSI027	MTOR
OSI930	KDR
OSI930	KIT
OUABAIN	ATP1A1
OUABAIN	ATP1A2
OUABAIN	ATP1A3
OUABAIN	ATP1A4
OUABAIN	ATP1B1
OUABAIN	ATP1B2
OUABAIN	ATP1B3
OUABAIN	ATP1B4
PAC1	CASP3
PALMOSTATINB	LYPLA1
PANDACOSTAT	HDAC1
PANDACOSTAT	HDAC2
PANDACOSTAT	HDAC3
PANDACOSTAT	HDAC6
PANDACOSTAT	HDAC8
PANOBINOSTAT	HDAC1
PANOBINOSTAT	HDAC2
PANOBINOSTAT	HDAC3
PANOBINOSTAT	HDAC6
PANOBINOSTAT	HDAC8
PAZOPANIB	FLT1
PAZOPANIB	FLT3
PAZOPANIB	KDR
PAZOPANIB	KIT
PAZOPANIB	PDGFRB
PD153035	EGFR
PD318088	MAP2K1
PD318088	MAP2K2
PDMP	UGCG
PEVONEDISTAT	NAE1
PF184	IKBKB
PF3758309	PAK4
PF4800567	CSNK1D
PF4800567	CSNK1E
PF543	SPHK1
PF573228	PTK2
PF750	FAAH
PHA793887	CDK1
PHA793887	CDK2
PHA793887	CDK4
PHA793887	CDK5
PHA793887	CDK7
PHA793887	CDK9
PHLORETIN	SLC5A1
PI103	MTOR
PI103	PIK3CA
PI103	PIK3CB
PI103	PIK3CD
PI103	PIK3CG
PI103	PRKDC
PIFITHRINMU	HSPA1A
PIFITHRINMU	HSPA1B
PIFITHRINMU	HSPA1L
PIFITHRINMU	TP53
PIK93	PIK3CG
PITSTOP2	CLTA
PITSTOP2	CLTB
PITSTOP2	CLTC
PITSTOP2	CLTCL1
PLURIPOTIN	MAPK1
PLURIPOTIN	RASAL1
PLX4720	BRAF
PRIMA1	TP53
PRIMA1MET	TP53
PRL3INHIBITORI	PTP4A3
PROCHLORPERAZINE	DRD2
PURMORPHAMINE	SMO
PX12	TXN
PYR41	UBA1
PYRAZOLANTHRONE	MAPK10
PYRAZOLANTHRONE	MAPK8
PYRAZOLANTHRONE	MAPK9
QS11	ARFGAP1
QUIZARTINIB	FLT3
QWBI011	EHMT2
R428	AXL
RAF265	BRAF
RAF265	KDR
REGORAFENIB	BRAF
REGORAFENIB	KDR
REGORAFENIB	KIT
REGORAFENIB	RET
REPLIGEN136	HDAC3
RG108	DNMT1
RIGOSERTIB	PIK3CA
RIGOSERTIB	PIK3CB
RIGOSERTIB	PLK1
RITA	MDM2
RITA	TP53
RO4929097	APH1A
RO4929097	NCSTN
RO4929097	PSEN1
RO4929097	PSENEN
RUXOLITINIB	JAK1
RUXOLITINIB	JAK2
SALERMIDE	SIRT1
SALERMIDE	SIRT2
SARACATINIB	ABL1
SARACATINIB	SRC
SB225002	CXCR2
SB431542	TGFBR1
SB525334	TGFBR1
SB743921	KIF11
SCH529074	TP53
SCH79797	F2R
SELUMETINIB	MAP2K1
SELUMETINIB	MAP2K2
SEMAGACESTAT	APH1A
SEMAGACESTAT	NCSTN
SEMAGACESTAT	PSEN1
SEMAGACESTAT	PSENEN
SEPANTRONIUMBROMIDE	BIRC5
SERDEMETAN	MDM2
SGX523	MET
SID26681509	CTSL
SILDENAFIL	PDE5A
SILMITASERTIB	CSNK2A1
SILMITASERTIB	CSNK2A2
SIMVASTATIN	HMGCR
SIROLIMUS	MTOR
SITAGLIPTIN	DPP4
SJ172550	MDM2
SJ172550	TP53
SKEPINONEL	MAPK14
SKIII	SPHK1
SMER3	CUL1
SMER3	SKP1
SN38	TOP1
SNS032	CDK16
SNS032	CDK17
SNS032	CDK2
SNS032	CDK7
SNS032	CDK9
SNS032	CDKL5
SNX2112	HSP90AA1
SNX2112	HSP90B1
SORAFENIB	BRAF
SORAFENIB	FLT3
SORAFENIB	KDR
SORAFENIB	RAF1
SOTRASTAURIN	PRKCB
SPAUTIN1	USP10
SPAUTIN1	USP13
SRII138A	EIF4A2
SRII138A	EIF4E
SRII138A	EIF4G1
SR1001	RORA
SR1001	RORC
SR8278	NR1D1
SRT1720	SIRT1
STEMREGENIN1	AHR
STF31	NAMPT
SU11274	MET
SUNITINIB	FLT1
SUNITINIB	FLT3
SUNITINIB	KDR
SUNITINIB	KIT
SUNITINIB	PDGFRA
SUNITINIB	PDGFRB
SZ4TA2	BCL2L1
TACEDINALINE	HDAC1
TACEDINALINE	HDAC2
TACEDINALINE	HDAC3
TACEDINALINE	HDAC6
TACEDINALINE	HDAC8
TACROLIMUS	PPP3CA
TACROLIMUS	PPP3CB
TACROLIMUS	PPP3CC
TACROLIMUS	PPP3R1
TACROLIMUS	PPP3R2
TAMATINIB	SYK
TAMOXIFEN	ESR1
TAMOXIFEN	ESR2
TANDUTINIB	FLT3
TANDUTINIB	KIT
TANESPIMYCIN	HSP90AA1
TEMSIROLIMUS	MTOR
TENIPOSIDE	TOP2A
TENIPOSIDE	TOP2B
TG100115	PIK3CD
TG100115	PIK3CG
TGX221	PIK3CB
THALIDOMIDE	CRBN
TIPIFARNIB	FNTA
TIPIFARNIBP1	FNTA
TIVANTINIB	MET
TIVOZANIB	FLT1
TIVOZANIB	FLT3
TIVOZANIB	KDR
TOPOTECAN	TOP1
TOSEDOSTAT	ANPEP
TOSEDOSTAT	LAP3
TOSEDOSTAT	NPEPPS
TOZASERTIB	AURKA
TOZASERTIB	AURKB
TOZASERTIB	AURKC
TPCA1	IKBKB
TRAMETINIB	MAP2K1
TRAMETINIB	MAP2K2
TRETINOIN	RARA
TRETINOIN	RARB
TRETINOIN	RARG
TRIAZOLOTHIADIAZINE	PDE4A
TRIAZOLOTHIADIAZINE	PDE4B
TRIAZOLOTHIADIAZINE	PDE4D
TRIFLUOPERAZINE	DRD2
TUBASTATINA	HDAC6
TW37	BCL2
TW37	BCL2L1
UNC0321	EHMT2
UNC0638	EHMT1
UNC0638	EHMT2
VAF347	AHR
VALDECOXIB	PTGS2
VANDETANIB	EGFR
VANDETANIB	KDR
VELIPARIB	PARP1
VELIPARIB	PARP2
VEMURAFENIB	BRAF
VER155008	HSPA1A
VER155008	HSPA1B
VER155008	HSPA1L
VORAPAXAR	F2R
VORINOSTAT	HDAC1
VORINOSTAT	HDAC2
VORINOSTAT	HDAC3
VORINOSTAT	HDAC6
VORINOSTAT	HDAC8
VU0155056	PLD1
VU0155056	PLD2
WAY362450	NR1H4
WP1130	UCHL5
WP1130	USP14
WP1130	USP5
WP1130	USP9X
WZ4002	EGFR
WZ8040	EGFR
XL765	MTOR
XL765	PIK3CA
XL765	PIK3CB
XL765	PIK3CD
XL765	PIK3CG
XL765	PRKDC
YK4279	DHX9
YK4279	ERG
YK4279	ETV1
ZEBULARINE	DNMT1
ZSTK474	PIK3CB
ZSTK474	PIK3CD
ZSTK474	PIK3CG
MK2206	AKT2
MK2206	AKT3
TANESPIMYCIN	ERBB2
TANESPIMYCIN	HSP90AB1
PLX4720	RAF1
PLX4720	FGR
PLX4720	KIT
PLX4720	MAP2K5
PLX4720	PTK6
PLX4720	SRMS
PLX4720	ZAK
SILMITASERTIB	DAPK3
SILMITASERTIB	PIM1
SILMITASERTIB	FLT3
SILMITASERTIB	CLK3
SILMITASERTIB	HIPK3
SILMITASERTIB	TBK1
FORETINIB	PLK4
FORETINIB	MUSK
FORETINIB	EPHB6
FORETINIB	MAPK13
FORETINIB	MAP3K13
FORETINIB	RIPK2
FORETINIB	STK10
FORETINIB	CDK14
FORETINIB	CHEK2
FORETINIB	ABL1
FORETINIB	EGFR
FORETINIB	NTRK1
FORETINIB	LCK
FORETINIB	FYN
FORETINIB	CSF1R
FORETINIB	YES1
FORETINIB	LYN
FORETINIB	RET
FORETINIB	HCK
FORETINIB	ROS1
FORETINIB	PDGFRB
FORETINIB	FGR
FORETINIB	KIT
FORETINIB	SRC
FORETINIB	INSRR
FORETINIB	PDGFRA
FORETINIB	FER
FORETINIB	FLT1
FORETINIB	EPHA1
FORETINIB	EPHA2
FORETINIB	EPHA3
FORETINIB	EPHA8
FORETINIB	EPHB2
FORETINIB	AXL
FORETINIB	TIE1
FORETINIB	FLT4
FORETINIB	MAP2K2
FORETINIB	FLT3
FORETINIB	ABL2
FORETINIB	FRK
FORETINIB	CDK7
FORETINIB	BLK
FORETINIB	EPHB3
FORETINIB	EPHA5
FORETINIB	EPHB4
FORETINIB	EPHB1
FORETINIB	EPHA4
FORETINIB	MAP2K1
FORETINIB	TEK
FORETINIB	MST1R
FORETINIB	BTK
FORETINIB	TYRO3
FORETINIB	DDR1
FORETINIB	ITK
FORETINIB	MAP3K12
FORETINIB	MERTK
FORETINIB	MAP2K5
FORETINIB	TNK1
FORETINIB	PTK6
FORETINIB	PTK2B
FORETINIB	EPHA7
FORETINIB	NTRK3
FORETINIB	NTRK2
FORETINIB	DDR2
FORETINIB	MAP3K19
FORETINIB	HIPK4
FORETINIB	PIP4K2C
FORETINIB	MAPK15
FORETINIB	MAP4K1
FORETINIB	AURKB
FORETINIB	CDK15
FORETINIB	MKNK1
FORETINIB	CDK19
FORETINIB	STK33
FORETINIB	SLK
FORETINIB	SRMS
FORETINIB	HIPK3
FORETINIB	MKNK2
FORETINIB	ZAK
FORETINIB	EPHA6
FORETINIB	ALK
FORETINIB	AURKC
FORETINIB	MAP4K5
DASATINIB	BMPR1B
DASATINIB	GAK
DASATINIB	EPHB6
DASATINIB	RIPK2
DASATINIB	ABL1
DASATINIB	BCR
DASATINIB	EGFR
DASATINIB	FYN
DASATINIB	CSF1R
DASATINIB	LYN
DASATINIB	HCK
DASATINIB	PDGFRB
DASATINIB	FGR
DASATINIB	PDGFRA
DASATINIB	EPHA1
DASATINIB	ERBB3
DASATINIB	EPHA3
DASATINIB	EPHA8
DASATINIB	EPHB2
DASATINIB	CSK
DASATINIB	TEC
DASATINIB	TXK
DASATINIB	ABL2
DASATINIB	FRK
DASATINIB	CSNK1A1
DASATINIB	BLK
DASATINIB	BMX
DASATINIB	LIMK2
DASATINIB	EPHB3
DASATINIB	EPHA5
DASATINIB	EPHB4
DASATINIB	EPHB1
DASATINIB	EPHA4
DASATINIB	SIK1
DASATINIB	MYT1
DASATINIB	ACVR1
DASATINIB	BTK
DASATINIB	TNK2
DASATINIB	DDR1
DASATINIB	MAP2K5
DASATINIB	PTK6
DASATINIB	ERBB4
DASATINIB	TESK1
DASATINIB	MAPK14
DASATINIB	DDR2
DASATINIB	MAP3K19
DASATINIB	TNNI3K
DASATINIB	SIK2
DASATINIB	SRMS
DASATINIB	ZAK
DASATINIB	SIK3
DASATINIB	MAP4K5
MYRICETIN	ACHE
MYRICETIN	CYP1B1
PALMOSTATINB	LYPLA2
RUXOLITINIB	GAK
RUXOLITINIB	DCLK1
RUXOLITINIB	DAPK3
RUXOLITINIB	ROCK2
RUXOLITINIB	TYK2
RUXOLITINIB	JAK3
RUXOLITINIB	DAPK1
RUXOLITINIB	ROCK1
RUXOLITINIB	CAMK2D
RUXOLITINIB	LRRK2
RUXOLITINIB	DAPK2
RUXOLITINIB	CAMK2A
RUXOLITINIB	MAP3K2
NERATINIB	STK25
NERATINIB	STK10
NERATINIB	ERBB3
NERATINIB	MAP2K2
NERATINIB	BLK
NERATINIB	MAP2K1
NERATINIB	MAP2K5
NERATINIB	PAK2
NERATINIB	STK3
NERATINIB	ERBB4
NERATINIB	MAP3K19
NERATINIB	MAP4K3
NERATINIB	MINK1
NERATINIB	MAP4K1
NERATINIB	SLK
NERATINIB	STK26
NERATINIB	EIF2AK4
NERATINIB	MAP4K5
NERATINIB	STK24
NERATINIB	MAP3K4
IBRUTINIB	EGFR
IBRUTINIB	RET
IBRUTINIB	BLK
IBRUTINIB	BMX
MASITINIB	ABL1
MASITINIB	LCK
MASITINIB	CSF1R
MASITINIB	LYN
MASITINIB	FRK
MASITINIB	DDR1
MASITINIB	DDR2
SILDENAFIL	PDE6A
SILDENAFIL	PDE6B
SILDENAFIL	PDE6C
SILDENAFIL	PDE6D
SILDENAFIL	PDE6G
SILDENAFIL	PDE6H
TUBASTATINA	HDAC1
TUBASTATINA	HDAC8
CABOZANTINIB	KIT
AT406	BIRC3
AT406	BIRC2
ITRACONAZOLE	ABCB1
ITRACONAZOLE	CYP3A4
SB225002	CXCR1
VANDETANIB	GAK
VANDETANIB	EPHB6
VANDETANIB	RIPK2
VANDETANIB	STK10
VANDETANIB	ABL1
VANDETANIB	LCK
VANDETANIB	RET
VANDETANIB	PDGFRB
VANDETANIB	KIT
VANDETANIB	SRC
VANDETANIB	FLT1
VANDETANIB	EPHA8
VANDETANIB	FLT4
VANDETANIB	ABL2
VANDETANIB	BLK
VANDETANIB	TYRO3
VANDETANIB	DDR1
VANDETANIB	MAP2K5
VANDETANIB	PTK6
VANDETANIB	STK35
VANDETANIB	SLK
VANDETANIB	IRAK4
VANDETANIB	EPHA6
NILOTINIB	CA1
NILOTINIB	CA2
NILOTINIB	LCK
NILOTINIB	CSF1R
NILOTINIB	PDGFRB
NILOTINIB	PDGFRA
NILOTINIB	EPHA8
NILOTINIB	ABL2
NILOTINIB	FRK
NILOTINIB	CA7
NILOTINIB	DDR1
NILOTINIB	MAPK11
NILOTINIB	CA9
NILOTINIB	DDR2
NILOTINIB	ZAK
BOSUTINIB	GAK
BOSUTINIB	STK10
BOSUTINIB	MAP4K4
BOSUTINIB	BCR
BOSUTINIB	ABL2
BOSUTINIB	EGFR
BOSUTINIB	NTRK1
BOSUTINIB	LCK
BOSUTINIB	FYN
BOSUTINIB	YES1
BOSUTINIB	LYN
BOSUTINIB	HCK
BOSUTINIB	FGR
BOSUTINIB	WEE2
BOSUTINIB	KIT
BOSUTINIB	ERBB3
BOSUTINIB	EPHA2
BOSUTINIB	EPHA3
BOSUTINIB	EPHA8
BOSUTINIB	EPHB2
BOSUTINIB	AXL
BOSUTINIB	MAP2K2
BOSUTINIB	CSK
BOSUTINIB	TXK
BOSUTINIB	FRK
BOSUTINIB	SYK
BOSUTINIB	BLK
BOSUTINIB	BMX
BOSUTINIB	EPHA5
BOSUTINIB	EPHB4
BOSUTINIB	EPHB1
BOSUTINIB	EPHA4
BOSUTINIB	SIK1
BOSUTINIB	MAP2K1
BOSUTINIB	BTK
BOSUTINIB	TYRO3
BOSUTINIB	TNK2
BOSUTINIB	DMPK
BOSUTINIB	MAP4K2
BOSUTINIB	MAP2K5
BOSUTINIB	IKBKE
BOSUTINIB	ERBB4
BOSUTINIB	NTRK2
BOSUTINIB	MAP3K19
BOSUTINIB	CAMK1D
BOSUTINIB	MAP4K3
BOSUTINIB	MINK1
BOSUTINIB	STK35
BOSUTINIB	MAP4K1
BOSUTINIB	MAP3K3
BOSUTINIB	STK33
BOSUTINIB	SIK2
BOSUTINIB	SLK
BOSUTINIB	ZAK
BOSUTINIB	STK26
BOSUTINIB	TNIK
BOSUTINIB	SIK3
BOSUTINIB	MAP3K2
BOSUTINIB	MAP4K5
BOSUTINIB	STK24
FINGOLIMOD	S1PR4
FINGOLIMOD	S1PR3
FINGOLIMOD	S1PR5
METHOTREXATE	SLC19A1
ABT737	MCL1
ABT737	BCL2L2-PABPN1
ABT737	BAD
ABT737	BCL2L10
TRETINOIN	RXRA
TRETINOIN	RXRB
TRETINOIN	RXRG
TRETINOIN	RORB
BMS536924	CYP3A4
CHIR99021	GSK3A
SIROLIMUS	EIF4E
SIROLIMUS	FKBP1A
SIROLIMUS	FKBP1B
SIROLIMUS	FKBP5
SIROLIMUS	PDCD4
APICIDIN	HDAC4
APICIDIN	HDAC10
APICIDIN	HDAC11
APICIDIN	HDAC5
APICIDIN	HDAC7
APICIDIN	HDAC9
TRIPTOLIDE	PTGS2
TRIPTOLIDE	F2RL1
VER155008	HSPA5
TAMATINIB	CDC7
TAMATINIB	PLK4
TAMATINIB	IKBKB
TAMATINIB	PDPK1
TAMATINIB	DAPK3
TAMATINIB	MAP3K7
TAMATINIB	NUAK1
TAMATINIB	JAK2
TAMATINIB	ULK1
TAMATINIB	RPS6KA4
TAMATINIB	STK16
TAMATINIB	STK17B
TAMATINIB	STK10
TAMATINIB	PAK4
TAMATINIB	EGFR
TAMATINIB	ERBB2
TAMATINIB	LCK
TAMATINIB	FYN
TAMATINIB	CSF1R
TAMATINIB	YES1
TAMATINIB	LYN
TAMATINIB	RET
TAMATINIB	ROS1
TAMATINIB	PDGFRB
TAMATINIB	FGR
TAMATINIB	KIT
TAMATINIB	FGFR1
TAMATINIB	SRC
TAMATINIB	PDGFRA
TAMATINIB	FER
TAMATINIB	FLT1
TAMATINIB	CSNK2A2
TAMATINIB	EPHA1
TAMATINIB	FGFR2
TAMATINIB	FGFR3
TAMATINIB	JAK1
TAMATINIB	MAPK1
TAMATINIB	MAPK3
TAMATINIB	TYK2
TAMATINIB	AXL
TAMATINIB	TIE1
TAMATINIB	FLT4
TAMATINIB	KDR
TAMATINIB	FLT3
TAMATINIB	FRK
TAMATINIB	ZAP70
TAMATINIB	MAPK8
TAMATINIB	MAPK9
TAMATINIB	BLK
TAMATINIB	IRAK1
TAMATINIB	JAK3
TAMATINIB	DAPK1
TAMATINIB	MAPK10
TAMATINIB	SIK1
TAMATINIB	CSNK2A1
TAMATINIB	MAP3K9
TAMATINIB	MAP3K10
TAMATINIB	TNK2
TAMATINIB	DDR1
TAMATINIB	ITK
TAMATINIB	MAP2K5
TAMATINIB	TNK1
TAMATINIB	IKBKE
TAMATINIB	PTK2B
TAMATINIB	EPHA7
TAMATINIB	MAP3K11
TAMATINIB	DDR2
TAMATINIB	SBK1
TAMATINIB	MAP3K19
TAMATINIB	LRRK2
TAMATINIB	NEK5
TAMATINIB	ULK3
TAMATINIB	ULK2
TAMATINIB	NEK9
TAMATINIB	NEK7
TAMATINIB	ADCK4
TAMATINIB	MARK4
TAMATINIB	NUAK2
TAMATINIB	SIK2
TAMATINIB	SLK
TAMATINIB	PLK3
TAMATINIB	MKNK2
TAMATINIB	NEK6
TAMATINIB	IRAK4
TAMATINIB	PLK2
TAMATINIB	PAK7
TAMATINIB	EIF2AK4
TAMATINIB	STK17A
TAMATINIB	TBK1
TAMATINIB	DAPK2
TAMATINIB	AURKC
TAMATINIB	MAP3K2
TAMATINIB	IRAK3
NINTEDANIB	PLK4
NINTEDANIB	RIOK3
NINTEDANIB	MAP3K7
NINTEDANIB	JAK2
NINTEDANIB	STK16
NINTEDANIB	STK10
NINTEDANIB	ABL1
NINTEDANIB	NTRK1
NINTEDANIB	INSR
NINTEDANIB	LCK
NINTEDANIB	CSF1R
NINTEDANIB	YES1
NINTEDANIB	RET
NINTEDANIB	IGF1R
NINTEDANIB	KIT
NINTEDANIB	INSRR
NINTEDANIB	FER
NINTEDANIB	JAK1
NINTEDANIB	TYK2
NINTEDANIB	AXL
NINTEDANIB	GRK4
NINTEDANIB	TTK
NINTEDANIB	FLT4
NINTEDANIB	MAP2K2
NINTEDANIB	CLK1
NINTEDANIB	GSK3B
NINTEDANIB	RPS6KA3
NINTEDANIB	JAK3
NINTEDANIB	PRKAA2
NINTEDANIB	PIP4K2B
NINTEDANIB	SRPK2
NINTEDANIB	CDK16
NINTEDANIB	CDK17
NINTEDANIB	MAP2K1
NINTEDANIB	DDR1
NINTEDANIB	MERTK
NINTEDANIB	STK4
NINTEDANIB	PRKAA1
NINTEDANIB	MAP2K5
NINTEDANIB	STK3
NINTEDANIB	PRPF4B
NINTEDANIB	BMPR2
NINTEDANIB	PRKG1
NINTEDANIB	PTK2B
NINTEDANIB	MELK
NINTEDANIB	RPS6KA2
NINTEDANIB	STK11
NINTEDANIB	NTRK3
NINTEDANIB	NTRK2
NINTEDANIB	DDR2
NINTEDANIB	AAK1
NINTEDANIB	MAP3K19
NINTEDANIB	LRRK2
NINTEDANIB	ULK3
NINTEDANIB	MINK1
NINTEDANIB	MAP4K1
NINTEDANIB	SRPK1
NINTEDANIB	PIP5K1A
NINTEDANIB	MAP3K3
NINTEDANIB	RIOK1
NINTEDANIB	NUAK2
NINTEDANIB	SLK
NINTEDANIB	CLK4
NINTEDANIB	BMP2K
NINTEDANIB	STK26
NINTEDANIB	TNIK
NINTEDANIB	ALK
NINTEDANIB	SRPK3
NINTEDANIB	MAP3K2
BI2536	BRD4
BI2536	RPS6KA4
BI2536	MYLK
BI2536	CAMKK1
BI2536	CAMKK2
BI2536	PLK3
BI2536	PLK2
DOXORUBICIN	AURKA
ERLOTINIB	GAK
ERLOTINIB	STK10
ERLOTINIB	ABL1
ERLOTINIB	ERBB3
ERLOTINIB	ERBB4
ERLOTINIB	KDR
ERLOTINIB	MAP2K5
ERLOTINIB	MAP3K19
ERLOTINIB	SLK
SNX2112	HSP90AB1
SOTRASTAURIN	PRKCG
SOTRASTAURIN	PIM1
SOTRASTAURIN	PRKCA
SOTRASTAURIN	PRKCH
SOTRASTAURIN	PLK1
SOTRASTAURIN	PRKCE
SOTRASTAURIN	PRKCQ
SOTRASTAURIN	PRKCZ
SOTRASTAURIN	PRKCD
SOTRASTAURIN	CAMK2G
SOTRASTAURIN	CAMK2D
SOTRASTAURIN	MINK1
SOTRASTAURIN	PIM2
BIX01294	EHMT1
PI103	PIK3C2B
PI103	PIK3C2G
CRIZOTINIB	PLK4
CRIZOTINIB	EPHB6
CRIZOTINIB	STK10
CRIZOTINIB	ABL1
CRIZOTINIB	NTRK1
CRIZOTINIB	LCK
CRIZOTINIB	ROS1
CRIZOTINIB	LTK
CRIZOTINIB	AXL
CRIZOTINIB	IRAK1
CRIZOTINIB	TEK
CRIZOTINIB	MST1R
CRIZOTINIB	MAP4K2
CRIZOTINIB	MERTK
CRIZOTINIB	NTRK3
CRIZOTINIB	NTRK2
CRIZOTINIB	MAP4K3
CRIZOTINIB	MAP4K1
CRIZOTINIB	AURKB
CRIZOTINIB	SLK
CRIZOTINIB	EPHA6
CRIZOTINIB	MAP3K2
CRIZOTINIB	MAP4K5
CRIZOTINIB	IRAK3
INDISULAM	CA12
INDISULAM	CA1
INDISULAM	CA2
INDISULAM	CA6
INDISULAM	CA5A
INDISULAM	CA5B
TAMOXIFEN	EBP
TAMOXIFEN	SIGMAR1
TAMOXIFEN	EBPL
TOPOTECAN	HIF1A
VALDECOXIB	CA12
VALDECOXIB	CA2
VALDECOXIB	CA9
VALDECOXIB	CA5B
SORAFENIB	FLT1
SORAFENIB	HTR2B
SORAFENIB	RET
SORAFENIB	PDGFRA
SORAFENIB	KIT
SORAFENIB	MAPK15
SORAFENIB	HIPK4
SORAFENIB	MAP3K19
SORAFENIB	PDGFRB
SORAFENIB	FLT4
SORAFENIB	CSF1R
SORAFENIB	DDR1
SORAFENIB	DDR2
SORAFENIB	TIE1
SORAFENIB	ZAK
SORAFENIB	EPHX2
MOTESANIB	FLT1
MOTESANIB	FLT3
MOTESANIB	RET
MOTESANIB	PDGFRA
MOTESANIB	KIT
MOTESANIB	KDR
MOTESANIB	PDGFRB
MOTESANIB	FLT4
MOTESANIB	CSF1R
MOTESANIB	FRK
MOTESANIB	ZAK
DASATINIB	MAPK11
RAF265	MAP3K19
RAF265	DDR1
RAF265	EPHB6
RAF265	STK10
RAF265	ZAK
RAF265	CIT
RAF265	EIF2AK4
BOSUTINIB	SRMS
BOSUTINIB	MAP3K7
KW2449	FLT1
KW2449	JAK2
KW2449	KIT
KW2449	JAK3
KW2449	CLK2
KW2449	CLK1
KW2449	STK17A
KW2449	MAP3K19
KW2449	CLK4
KW2449	MAP4K1
KW2449	STK16
KW2449	AAK1
KW2449	BMP2K
KW2449	SLK
KW2449	PDGFRB
KW2449	MINK1
KW2449	NUAK2
KW2449	STK10
KW2449	RIPK1
KW2449	MAP3K2
KW2449	PLK4
KW2449	TNIK
KW2449	AURKC
KW2449	MAP4K4
KW2449	MAPK10
KW2449	MYLK2
KW2449	MAP4K2
KW2449	AURKB
KW2449	YES1
KW2449	IRAK1
KW2449	DCLK3
KW2449	ULK1
KW2449	ANKK1
KW2449	MAP3K7
KW2449	RIOK3
KW2449	SRPK1
KW2449	RIOK1
KW2449	STK17B
KW2449	GRK4
KW2449	MYLK3
KW2449	CHEK2
KW2449	MAP3K12
KW2449	PIP4K2B
KW2449	PIP5K1A
KW2449	SGK3
KW2449	SRPK2
SAR302503	LCK
SAR302503	FYN
SAR302503	FLT3
SAR302503	JAK2
SAR302503	SRC
SAR302503	FGR
SAR302503	JAK1
SAR302503	MAP3K19
SAR302503	STK16
SAR302503	AAK1
SAR302503	BMP2K
SAR302503	PDGFRB
SAR302503	NUAK2
SAR302503	GAK
SAR302503	PLK4
SAR302503	SIK1
SAR302503	TBK1
SAR302503	TNK2
SAR302503	DAPK3
SAR302503	PTK2
SAR302503	SIK2
SAR302503	DAPK1
SAR302503	DAPK2
SAR302503	ULK2
SAR302503	DCLK3
SAR302503	RIOK3
SAR302503	RIOK1
SAR302503	STK17B
SAR302503	PKNB
SAR302503	EIF2AK4
SAR302503	MAPK7
SAR302503	NUAK1
SAR302503	PIP5K1A
SAR302503	SRPK2
TAK715	MAPK14
TAK715	MINK1
TAK715	MAP4K4
TAK715	MAPK9
TAK715	CSNK1A1
TAK715	CSNK1D
DORAMAPIMOD	TEK
DORAMAPIMOD	DDR1
DORAMAPIMOD	STK10
DORAMAPIMOD	DDR2
DORAMAPIMOD	TIE1
DORAMAPIMOD	MAPK10
DORAMAPIMOD	MAPK9
DORAMAPIMOD	MAPK13
DORAMAPIMOD	MAPK12
DORAMAPIMOD	HSPB1
CANERTINIB	BLK
CANERTINIB	GAK
CANERTINIB	MAP2K5
CANERTINIB	ERBB4
PELITINIB	LCK
PELITINIB	EGFR
PELITINIB	JAK3
PELITINIB	DMPK
PELITINIB	BLK
PELITINIB	GAK
PELITINIB	TNIK
PELITINIB	MAP4K5
PELITINIB	CSNK1E
PELITINIB	ERBB4
SNS314	NTRK2
SNS314	MKNK2
SNS314	NTRK1
SNS314	HIPK4
SNS314	PLK4
SNS314	AURKA
SNS314	NTRK3
SNS314	CDK8
AZD1152HQPA	FLT3
AZD1152HQPA	PDGFRA
AZD1152HQPA	KIT
AZD1152HQPA	HIPK4
AZD1152HQPA	EPHB6
AZD1152HQPA	MAP2K5
AZD1152HQPA	AURKC
AZD1152HQPA	MAP4K5
AZD1152HQPA	AURKB
CYC116	FLT1
CYC116	FLT3
CYC116	PDGFRA
CYC116	JAK2
CYC116	ROCK2
CYC116	KDR
CYC116	HIPK2
CYC116	STK17A
CYC116	CLK4
CYC116	PLK4
CYC116	AURKC
CYC116	MAPK8
CYC116	AURKA
CYC116	AURKB
CYC116	MARK3
CYC116	MAPK9
CYC116	TBK1
CYC116	TYK2
CYC116	IRAK1
CYC116	PRKD3
CYC116	BRSK1
CYC116	CSNK1D
AXITINIB	ABL1
AXITINIB	CSF1R
AXITINIB	PLK4
AXITINIB	TIE1
AXITINIB	AURKC
AXITINIB	AURKA
AXITINIB	ABL2
AXITINIB	AURKB
IMATINIB	PDGFRA
IMATINIB	PDGFRB
IMATINIB	DDR1
IMATINIB	DDR2
IMATINIB	ABL2
IMATINIB	CA1
IMATINIB	CA9
IMATINIB	SLC47A1
TOZASERTIB	LCK
TOZASERTIB	FLT3
TOZASERTIB	RET
TOZASERTIB	ABL1
TOZASERTIB	NTRK1
TOZASERTIB	MAP3K19
TOZASERTIB	MAP4K1
TOZASERTIB	BMP2K
TOZASERTIB	CDKL2
TOZASERTIB	TNK1
TOZASERTIB	TAOK3
TOZASERTIB	DDR1
TOZASERTIB	EPHB6
TOZASERTIB	RIPK1
TOZASERTIB	PLK4
TOZASERTIB	MYLK2
TOZASERTIB	MAP4K5
TOZASERTIB	ABL2
TOZASERTIB	MYLK3
TOZASERTIB	AURKAIP1
TOZASERTIB	BCR
PF00562271	MAPK1
PF00562271	ROS1
PF00562271	JAK2
PF00562271	LYN
PF00562271	NTRK2
PF00562271	CDK2
PF00562271	GSK3B
PF00562271	CDK9
PF00562271	CLK4
PF00562271	CDK7
PF00562271	MELK
PF00562271	FRK
PF00562271	AURKB
PF00562271	CDK5
PF00562271	GSK3A
PF00562271	PTK2
PF00562271	ITK
PF00562271	MARK4
PF00562271	MATK
PF00562271	PTK2B
PF00562271	CDK1
VATALANIB	KDR
ALISERTIB	BLK
ALISERTIB	PLK4
ALISERTIB	FRK
ALISERTIB	FER
ALISERTIB	EPHA2
ALISERTIB	PDPK1
TAMATINIB	TSSK1B
TAMATINIB	EPHA2
TAMATINIB	KARS
GSK269962	TSSK1B
GSK269962	ROCK2
GSK269962	GSK3B
GSK269962	RPS6KA3
GSK269962	PRKG2
GSK269962	PRKACA
GSK269962	PRKCD
GSK269962	RPS6KB1
GSK269962	RPS6KA5
GSK269962	PRKCZ
GSK269962	PRKX
GSK269962	ROCK1
GSK269962	PKN2
GSK269962	PRKCI
GSK269962	CDC7
AZD1080	GSK3B
LESTAURTINIB	FYN
LESTAURTINIB	TSSK1B
LESTAURTINIB	ALK
LESTAURTINIB	ROS1
LESTAURTINIB	FLT3
LESTAURTINIB	RET
LESTAURTINIB	JAK2
LESTAURTINIB	ROCK2
LESTAURTINIB	NTRK2
LESTAURTINIB	FGR
LESTAURTINIB	MKNK2
LESTAURTINIB	NTRK1
LESTAURTINIB	SYK
LESTAURTINIB	BTK
LESTAURTINIB	CDK2
LESTAURTINIB	CDK4
LESTAURTINIB	JAK3
LESTAURTINIB	ZAP70
LESTAURTINIB	PAK2
LESTAURTINIB	PRKCQ
LESTAURTINIB	MAPK15
LESTAURTINIB	DYRK1A
LESTAURTINIB	PRKG2
LESTAURTINIB	MYLK4
LESTAURTINIB	CLK2
LESTAURTINIB	CLK1
LESTAURTINIB	ICK
LESTAURTINIB	STK17A
LESTAURTINIB	DYRK1B
LESTAURTINIB	PIM3
LESTAURTINIB	GRK7
LESTAURTINIB	TLK2
LESTAURTINIB	MAP3K19
LESTAURTINIB	CLK4
LESTAURTINIB	GRK1
LESTAURTINIB	MAP4K1
LESTAURTINIB	RPS6KB1
LESTAURTINIB	STK3
LESTAURTINIB	STK16
LESTAURTINIB	CDK7
LESTAURTINIB	AAK1
LESTAURTINIB	BMP2K
LESTAURTINIB	SLK
LESTAURTINIB	PDGFRB
LESTAURTINIB	AXL
LESTAURTINIB	CDKL2
LESTAURTINIB	TNK1
LESTAURTINIB	MINK1
LESTAURTINIB	FLT4
LESTAURTINIB	NUAK2
LESTAURTINIB	PHKG1
LESTAURTINIB	PAK3
LESTAURTINIB	STK33
LESTAURTINIB	PRKAA2
LESTAURTINIB	PKN1
LESTAURTINIB	CAMK2D
LESTAURTINIB	CDK16
LESTAURTINIB	MELK
LESTAURTINIB	CAMKK2
LESTAURTINIB	TAOK3
LESTAURTINIB	EPHB6
LESTAURTINIB	STK10
LESTAURTINIB	TTK
LESTAURTINIB	GAK
LESTAURTINIB	MAP3K2
LESTAURTINIB	PLK4
LESTAURTINIB	MAP3K9
LESTAURTINIB	TNIK
LESTAURTINIB	CPK1
LESTAURTINIB	TAOK1
LESTAURTINIB	MAP2K5
LESTAURTINIB	MAP2K4
LESTAURTINIB	MAP3K11
LESTAURTINIB	AURKC
LESTAURTINIB	IRAK3
LESTAURTINIB	MAP4K4
LESTAURTINIB	BMPR1B
LESTAURTINIB	MAPK8
LESTAURTINIB	MAPK10
LESTAURTINIB	MYLK2
LESTAURTINIB	MAP3K10
LESTAURTINIB	AURKA
LESTAURTINIB	SIK1
LESTAURTINIB	MAP4K2
LESTAURTINIB	FER
LESTAURTINIB	MAP4K5
LESTAURTINIB	MERTK
LESTAURTINIB	AURKB
LESTAURTINIB	MARK3
LESTAURTINIB	MAP2K6
LESTAURTINIB	CAMK1D
LESTAURTINIB	LRRK2
LESTAURTINIB	NTRK3
LESTAURTINIB	IKBKE
LESTAURTINIB	TBK1
LESTAURTINIB	MAP2K1
LESTAURTINIB	TNK2
LESTAURTINIB	CHEK1
LESTAURTINIB	PRKAA1
LESTAURTINIB	PRKX
LESTAURTINIB	IRAK1
LESTAURTINIB	CAMK2A
LESTAURTINIB	ROCK1
LESTAURTINIB	MAP2K2
LESTAURTINIB	ACVR1
LESTAURTINIB	PRKD3
LESTAURTINIB	DAPK3
LESTAURTINIB	PAK4
LESTAURTINIB	SIK2
LESTAURTINIB	DAPK1
LESTAURTINIB	DAPK2
LESTAURTINIB	CAMK2G
LESTAURTINIB	MAP3K3
LESTAURTINIB	ULK2
LESTAURTINIB	CAMK2B
LESTAURTINIB	MYLK
LESTAURTINIB	ANKK1
LESTAURTINIB	MAP2K3
LESTAURTINIB	MAST1
LESTAURTINIB	MARK2
LESTAURTINIB	MAP3K7
LESTAURTINIB	PHKG2
LESTAURTINIB	MAP3K15
LESTAURTINIB	PAK7
LESTAURTINIB	RIOK3
LESTAURTINIB	RIPK4
LESTAURTINIB	SRPK1
LESTAURTINIB	IKBKB
LESTAURTINIB	ULK3
LESTAURTINIB	ERN1
LESTAURTINIB	RIOK1
LESTAURTINIB	PAK6
LESTAURTINIB	SRPK3
LESTAURTINIB	STK17B
LESTAURTINIB	DYRK2
LESTAURTINIB	PKNB
LESTAURTINIB	GRK4
LESTAURTINIB	STK25
LESTAURTINIB	MKNK1
LESTAURTINIB	CIT
LESTAURTINIB	MYLK3
LESTAURTINIB	ACVR1B
LESTAURTINIB	BRSK1
LESTAURTINIB	BRSK2
LESTAURTINIB	CAMKK1
LESTAURTINIB	CDKL5
LESTAURTINIB	CHUK
LESTAURTINIB	DSTYK
LESTAURTINIB	EIF2AK4
LESTAURTINIB	IRAK4
LESTAURTINIB	LATS1
LESTAURTINIB	LATS2
LESTAURTINIB	MAP2K7
LESTAURTINIB	MAP3K5
LESTAURTINIB	MARK1
LESTAURTINIB	NUAK1
LESTAURTINIB	PAK1
LESTAURTINIB	PDPK1
LESTAURTINIB	PIP4K2B
LESTAURTINIB	PIP5K1A
LESTAURTINIB	PKN2
LESTAURTINIB	PRKD1
LESTAURTINIB	PRKD2
LESTAURTINIB	PTK2B
LESTAURTINIB	SGK3
LESTAURTINIB	SRPK2
LESTAURTINIB	STK11
LESTAURTINIB	STK4
GEFITINIB	GAK
LAPATINIB	ERBB4
DOVITINIB	LCK
DOVITINIB	FLT1
DOVITINIB	FLT3
DOVITINIB	RET
DOVITINIB	ABL1
DOVITINIB	KIT
DOVITINIB	FGFR3
DOVITINIB	KDR
DOVITINIB	MYLK4
DOVITINIB	MAP3K19
DOVITINIB	MAP4K1
DOVITINIB	BMP2K
DOVITINIB	PDGFRB
DOVITINIB	MINK1
DOVITINIB	FLT4
DOVITINIB	FGFR1
DOVITINIB	BLK
DOVITINIB	CSF1R
DOVITINIB	MAP3K2
DOVITINIB	TNIK
DOVITINIB	MAP2K5
DOVITINIB	MAP4K4
DOVITINIB	MYLK2
DOVITINIB	YES1
DOVITINIB	ULK2
DOVITINIB	ULK1
DOVITINIB	ANKK1
DOVITINIB	MAST1
DOVITINIB	GRK4
DOVITINIB	MYLK3
CEDIRANIB	FGFR2
CEDIRANIB	RET
CEDIRANIB	PDGFRA
CEDIRANIB	ABL1
CEDIRANIB	SRC
CEDIRANIB	KIT
CEDIRANIB	FGFR3
CEDIRANIB	SLK
CEDIRANIB	PDGFRB
CEDIRANIB	FGFR1
CEDIRANIB	CSF1R
CEDIRANIB	DDR1
CEDIRANIB	STK10
CEDIRANIB	DDR2
CEDIRANIB	RIPK2
CEDIRANIB	MAP4K5
CEDIRANIB	EPHA6
CEDIRANIB	STK35
LINIFANIB	PDGFRA
LINIFANIB	KIT
LINIFANIB	HIPK4
LINIFANIB	PDGFRB
LINIFANIB	FLT4
LINIFANIB	CSF1R
LINIFANIB	DDR1
LINIFANIB	EPHB6
LINIFANIB	AURKC
LINIFANIB	FRK
LINIFANIB	CDK8
LINIFANIB	MUSK
LINIFANIB	CDK19
LINIFANIB	CDK13
AFATINIB	GAK
AFATINIB	ERBB4
CRIZOTINIB	EPHA2
SNS032	GSK3B
SNS032	CDK3
SNS032	CDKL2
SNS032	CDK11A
SNS032	CDK11B
SNS032	GSK3A
SNS032	CDK13
SNS032	CDK18
SNS032	CCNE1
SNS032	CCNE2
ALVOCIDIB	DYRK1A
ALVOCIDIB	ICK
ALVOCIDIB	DYRK1B
ALVOCIDIB	CDK9
ALVOCIDIB	TAOK3
ALVOCIDIB	MAP4K2
ALVOCIDIB	TYK2
ALVOCIDIB	VRK2
ALVOCIDIB	CDK19
ALVOCIDIB	TNNI3K
ALVOCIDIB	CAMKK1
ALVOCIDIB	CDKL5
ALVOCIDIB	MAK
ALVOCIDIB	CCND1
ALVOCIDIB	CCND2
ALVOCIDIB	CCND3
ALVOCIDIB	CCNT1
RUXOLITINIB	CAMK2G
TOFACITINIB	JAK2
TOFACITINIB	JAK1
TOFACITINIB	JAK3
TOFACITINIB	TYK2
TOFACITINIB	DCLK3
PAZOPANIB	PDGFRA
PAZOPANIB	FLT4
PAZOPANIB	CSF1R
PAZOPANIB	TAOK3
PAZOPANIB	DDR1
PAZOPANIB	EPHB6
PAZOPANIB	STK10
PAZOPANIB	DDR2
TANDUTINIB	PDGFRA
TANDUTINIB	PDGFRB
TANDUTINIB	CSF1R
ENZASTAURIN	GSK3B
ENZASTAURIN	PRKCB
ENZASTAURIN	PRKCQ
ENZASTAURIN	PRKCE
ENZASTAURIN	MAPK15
ENZASTAURIN	RPS6KA3
PICTILISIB	AKT1
PICTILISIB	PIK3CA
PICTILISIB	PIK3CB
PICTILISIB	PIK3CD
PICTILISIB	PIK3CG
SUNITINIB	RET
SUNITINIB	JAK1
SUNITINIB	MYLK4
SUNITINIB	CLK2
SUNITINIB	CLK1
SUNITINIB	HIPK2
SUNITINIB	STK17A
SUNITINIB	RPS6KA2
SUNITINIB	MAP3K19
SUNITINIB	CLK4
SUNITINIB	MAP4K1
SUNITINIB	RPS6KB1
SUNITINIB	STK3
SUNITINIB	AAK1
SUNITINIB	BMP2K
SUNITINIB	SLK
SUNITINIB	AXL
SUNITINIB	MINK1
SUNITINIB	FLT4
SUNITINIB	PHKG1
SUNITINIB	PAK3
SUNITINIB	STK33
SUNITINIB	PRKAA2
SUNITINIB	BLK
SUNITINIB	CSF1R
SUNITINIB	STK10
SUNITINIB	GAK
SUNITINIB	MAP3K2
SUNITINIB	TNIK
SUNITINIB	MAP2K5
SUNITINIB	RIOK2
SUNITINIB	MYLK2
SUNITINIB	MAP4K5
SUNITINIB	MERTK
SUNITINIB	LRRK2
SUNITINIB	PRKAA1
SUNITINIB	TYRO3
SUNITINIB	IRAK1
SUNITINIB	CSNK1A1
SUNITINIB	DAPK3
SUNITINIB	ULK2
SUNITINIB	ULK1
SUNITINIB	MAP3K7
SUNITINIB	PHKG2
SUNITINIB	HIPK3
SUNITINIB	ULK3
SUNITINIB	RIOK1
SUNITINIB	SRPK3
SUNITINIB	PKNB
SUNITINIB	MYLK3
SUNITINIB	CHEK2
SUNITINIB	CSNK1D
SUNITINIB	CSNK1E
SUNITINIB	IRAK4
SUNITINIB	ITK
SUNITINIB	MAP3K12
SUNITINIB	MAP3K13
SUNITINIB	NUAK1
SUNITINIB	PIP4K2B
SUNITINIB	PTK2B
SUNITINIB	STK11
SUNITINIB	STK24
SUNITINIB	STK4
QUIZARTINIB	FLT1
QUIZARTINIB	RET
QUIZARTINIB	PDGFRA
QUIZARTINIB	KIT
QUIZARTINIB	KDR
QUIZARTINIB	PDGFRB
QUIZARTINIB	FLT4
QUIZARTINIB	CSF1R
QUIZARTINIB	DDR1
MIDOSTAURIN	FLT3
MIDOSTAURIN	JAK2
MIDOSTAURIN	SYK
MIDOSTAURIN	JAK3
MIDOSTAURIN	DYRK1A
MIDOSTAURIN	PRKG2
MIDOSTAURIN	GRK7
MIDOSTAURIN	MAP3K19
MIDOSTAURIN	GRK1
MIDOSTAURIN	AAK1
MIDOSTAURIN	TNK1
MIDOSTAURIN	NUAK2
MIDOSTAURIN	PKN1
MIDOSTAURIN	CAMK2D
MIDOSTAURIN	CAMKK2
MIDOSTAURIN	PLK4
MIDOSTAURIN	MAP3K9
MIDOSTAURIN	RIOK2
MIDOSTAURIN	MAP3K11
MIDOSTAURIN	AURKB
MIDOSTAURIN	MARK3
MIDOSTAURIN	TBK1
MIDOSTAURIN	CAMK2A
MIDOSTAURIN	MARK2
MIDOSTAURIN	SIK3
MIDOSTAURIN	SRPK1
MIDOSTAURIN	SRPK3
MIDOSTAURIN	EIF2AK4
MIDOSTAURIN	NUAK1
MIDOSTAURIN	PKN2
MIDOSTAURIN	PRPF4B
MIDOSTAURIN	STK4
RUBOXISTAURIN	PRKCB
RUBOXISTAURIN	PRKCQ
RUBOXISTAURIN	MAPK15
RUBOXISTAURIN	PRKCH
RUBOXISTAURIN	PIM3
RUBOXISTAURIN	MAP3K19
RUBOXISTAURIN	TAOK3
RUBOXISTAURIN	HIPK3
BRIVANIB	PDGFRA
BRIVANIB	KIT
BRIVANIB	FLT4
BRIVANIB	STK35
GSK1838705A	ALK
GSK1838705A	INSR
GSK1838705A	IGF1R
GSK1838705A	ROS1
GSK1838705A	CLK2
GSK1838705A	CLK1
GSK1838705A	CLK4
GSK1838705A	STK33
GSK1838705A	TTK
GSK1838705A	FES
GSK1838705A	FER
GSK1838705A	LTK
GSK1838705A	PLK1
GSK1838705A	MYLK
GSK1838705A	INSRR
GSK1838705A	PTK2B
AT7519	CDK2
AT7519	CDK4
AT7519	GSK3B
AT7519	ICK
AT7519	CDK3
AT7519	CDK9
AT7519	CDK14
AT7519	CDK7
AT7519	CDK15
AT7519	CDK16
AT7519	TAOK3
AT7519	CDK11A
AT7519	TAOK2
AT7519	CDK11B
AT7519	GSK3A
AT7519	CASK
AT7519	CDK17
AT7519	CDK13
AT7519	CDK18
AT7519	CDKL5
AT7519	MAK
AT7519	MAPK7
VX745	MAPK14
VX745	MAPK11
PD184352	MAP2K1
TG100115	CLK2
TG100115	RIPK4
TG100115	ADCK3
TG100115	PIK3C2B
TG100115	PIK3C2G
TG100115	TRPM6
GSK461364	NUAK2
GSK461364	STK10
MLN8054	BLK
MLN8054	AURKC
MLN8054	AURKA
MLN8054	STK17B
CP724714	EGFR
CP724714	ERBB2
GSK690693	PRKCB
GSK690693	PRKCQ
GSK690693	PRKCE
GSK690693	PRKCH
GSK690693	PRKG2
GSK690693	PRKACA
GSK690693	PRKACB
GSK690693	AKT3
GSK690693	PRKCD
GSK690693	PRKG1
GSK690693	MAP3K19
GSK690693	NUAK2
GSK690693	PKN1
GSK690693	PRKX
GSK690693	PAK4
GSK690693	PAK7
GSK690693	PAK6
GSK690693	PKNB
GSK690693	AKT1
GSK690693	AKT2
ANAGRELIDE	PDE3A
ANAGRELIDE	PDE3B
DEXAMETHASONE	NR3C2
[truncated: 1,087 more rows]
