# Supplementary material for: Multi‐modal meta‐analysis of cancer cell line omics profiles identifies ECHDC1 as a novel breast tumor suppressor
Source: Mol Syst Biol. 2021 Mar 22;17(3):e9526. doi: 10.15252/msb.20209526 (PMC7983037; doi:10.15252/msb.20209526)
Supplement: Supplementary file 4 — Dataset EV3 [file MSB-17-e9526-s003.xlsx]

## Sheet: Description
Dataset EV3: List of known cancer driver genes from Bailey et al., 2018

## Sheet: Dataset EV3
Gene	Cancer	Tumor suppressor or oncogene prediction
ABL1	PANCAN
ACVR1	UCEC	oncogene
ACVR1B	PANCAN	possible tsg
ACVR2A	COADREAD	tsg
ACVR2A	LIHC	possible tsg
ACVR2A	PANCAN	possible tsg
AJUBA	PANCAN	tsg
AJUBA	HNSC	tsg
AKT1	CESC	oncogene
AKT1	PRAD	oncogene
AKT1	PANCAN	oncogene
AKT1	THCA	oncogene
AKT1	UCEC	oncogene
AKT1	BRCA	oncogene
ALB	LIHC	possible tsg
ALK	PANCAN
AMER1	PANCAN	possible tsg
AMER1	COADREAD	possible tsg
APC	PRAD	tsg
APC	PANCAN	tsg
APC	STAD	tsg
APC	COADREAD	tsg
APOB	LIHC	possible tsg
AR	PANCAN
ARAF	PANCAN
ARHGAP35	LUSC	tsg
ARHGAP35	PANCAN	tsg
ARHGAP35	UCEC	tsg
ARID1A	ESCA	tsg
ARID1A	LUAD	tsg
ARID1A	LUSC	tsg
ARID1A	UCS	tsg
ARID1A	CHOL
ARID1A	COADREAD	possible oncogene
ARID1A	CESC	tsg
ARID1A	LGG	possible tsg
ARID1A	PAAD	tsg
ARID1A	BLCA	tsg
ARID1A	BRCA	tsg
ARID1A	LIHC	tsg
ARID1A	PANCAN	tsg
ARID1A	UCEC	tsg
ARID1A	STAD	tsg
ARID2	HNSC	possible tsg
ARID2	LGG	possible tsg
ARID2	STAD	possible tsg
ARID2	LIHC	tsg
ARID2	PANCAN	tsg
ARID2	SKCM	tsg
ARID5B	UCEC	possible tsg
ASXL1	PANCAN	possible tsg
ASXL1	LAML	tsg
ASXL2	PANCAN	possible tsg
ASXL2	BLCA	possible tsg
ATF7IP	UCEC	possible tsg
ATF7IP	PANCAN	tsg
ATM	UCEC	tsg
ATM	BLCA	possible tsg
ATM	PANCAN	tsg
ATM	LUAD	tsg
ATM	KIRC	tsg
ATR	PANCAN	possible tsg
ATR	UCEC	possible tsg
ATRX	ACC	possible tsg
ATRX	GBM	tsg
ATRX	PANCAN	tsg
ATRX	SARC	tsg
ATRX	LGG	tsg
ATXN3	PANCAN	possible tsg
AXIN1	PANCAN	tsg
AXIN1	LIHC	tsg
AXIN2	PANCAN	possible tsg
B2M	PANCAN	possible tsg
B2M	DLBC	possible tsg
BAP1	KIRP	possible tsg
BAP1	PANCAN	tsg
BAP1	CHOL	tsg
BAP1	LIHC	tsg
BAP1	UVM	tsg
BAP1	MESO	tsg
BAP1	KIRC	tsg
BCL2	PANCAN
BCL2L11	UCS
BCOR	UCEC	possible oncogene
BCOR	STAD	tsg
BCOR	PANCAN	tsg
BRAF	PRAD	possible oncogene
BRAF	GBM	oncogene
BRAF	COADREAD	oncogene
BRAF	PANCAN	oncogene
BRAF	LUAD	oncogene
BRAF	SKCM	oncogene
BRAF	THCA	oncogene
BRCA1	OV	possible tsg
BRCA1	PANCAN	tsg
BRCA1	BRCA	tsg
BRCA2	PANCAN	possible tsg
BRD7	LIHC	tsg
BRD7	PANCAN	tsg
BRD7	SKCM	tsg
BTG2	DLBC	possible tsg
CACNA1A	PANCAN	possible oncogene
CARD11	DLBC	possible oncogene
CASP8	CESC	tsg
CASP8	STAD	possible tsg
CASP8	PANCAN	tsg
CASP8	BRCA	possible tsg
CASP8	HNSC	tsg
CBFB	PANCAN	possible tsg
CBFB	BRCA	possible tsg
CBWD3	PANCAN
CCND1	PANCAN	possible oncogene
CCND1	UCEC	possible oncogene
CD70	DLBC	possible tsg
CD79B	DLBC	oncogene
CDH1	PANCAN	tsg
CDH1	STAD	oncogene
CDH1	BRCA	tsg
CDK12	OV	tsg
CDK12	PANCAN	tsg
CDK4	PANCAN	oncogene
CDK4	SKCM	oncogene
CDKN1A	LIHC	possible oncogene
CDKN1A	BLCA	tsg
CDKN1A	PANCAN	tsg
CDKN1B	BRCA	possible tsg
CDKN1B	PANCAN	possible tsg
CDKN2A	LIHC	possible tsg
CDKN2A	LUAD	possible tsg
CDKN2A	STAD	possible tsg
CDKN2A	BLCA	tsg
CDKN2A	ESCA	possible tsg
CDKN2A	PANCAN	tsg
CDKN2A	LUSC	tsg
CDKN2A	SKCM	tsg
CDKN2A	HNSC	tsg
CDKN2A	PAAD	tsg
CDKN2C	PANCAN	possible tsg
CEBPA	LAML	possible oncogene
CHD3	PANCAN	possible tsg
CHD3	UCEC	possible tsg
CHD4	BRCA	oncogene
CHD4	UCS	possible tsg
CHD4	UCEC	possible oncogene
CHD4	PANCAN	possible oncogene
CHD8	PANCAN	tsg
CHEK2	PANCAN	possible tsg
CIC	PANCAN	possible tsg
CIC	LGG	possible tsg
CNBD1	STAD	oncogene
COL5A1	SKCM	oncogene
CREB3L3	LIHC	possible tsg
CREBBP	BLCA	tsg
CREBBP	PANCAN	tsg
CSDE1	PCPG	tsg
CTCF	BRCA	possible tsg
CTCF	PANCAN	tsg
CTCF	UCEC	tsg
CTNNB1	BLCA	oncogene
CTNNB1	COADREAD	oncogene
CTNNB1	SKCM	oncogene
CTNNB1	PRAD	oncogene
CTNNB1	STAD	oncogene
CTNNB1	LUAD	oncogene
CTNNB1	PANCAN	oncogene
CTNNB1	UCEC	oncogene
CTNNB1	ACC	oncogene
CTNNB1	LIHC	oncogene
CTNND1	UCEC	tsg
CTNND1	PANCAN	tsg
CUL1	BLCA	oncogene
CUL1	PANCAN	oncogene
CUL3	HNSC	possible tsg
CUL3	LUSC	tsg
CUL3	PANCAN	tsg
CUL3	KIRP	tsg
CYLD	HNSC	possible tsg
CYSLTR2	UVM	oncogene
DACH1	SKCM	oncogene
DAZAP1	PANCAN	possible tsg
DDX3X	SKCM	tsg
DDX3X	PANCAN	tsg
DHX9	LIHC	possible oncogene
DIAPH2	BLCA	possible oncogene
DICER1	UCEC	possible oncogene
DMD	STAD	oncogene
DNMT3A	PANCAN	tsg
DNMT3A	THCA	tsg
DNMT3A	LAML	tsg
EEF1A1	PANCAN	possible oncogene
EEF1A1	LIHC	oncogene
EEF2	PAAD	tsg
EGFR	PANCAN	oncogene
EGFR	GBM	oncogene
EGFR	LUAD	oncogene
EGFR	LGG	oncogene
EGR3	PANCAN
EIF1AX	PANCAN	possible oncogene
EIF1AX	THCA	oncogene
EIF1AX	UVM	oncogene
ELF3	PANCAN	possible tsg
ELF3	BLCA	possible tsg
EP300	UCEC	tsg
EP300	LUSC	oncogene
EP300	PANCAN	tsg
EP300	BLCA	tsg
EP300	HNSC	possible tsg
EP300	CESC	tsg
EPAS1	PCPG	oncogene
EPHA2	CHOL	tsg
EPHA2	PANCAN	tsg
EPHA2	HNSC	tsg
EPHA3	PANCAN
ERBB2	ESCA	possible oncogene
ERBB2	STAD	oncogene
ERBB2	UCEC	oncogene
ERBB2	CESC	oncogene
ERBB2	BLCA	oncogene
ERBB2	PANCAN	oncogene
ERBB2	BRCA	oncogene
ERBB3	CESC	oncogene
ERBB3	BLCA	oncogene
ERBB3	PANCAN	possible oncogene
ERBB3	UCEC	oncogene
ERBB4	STAD	oncogene
ERCC2	PANCAN	possible oncogene
ERCC2	BLCA	oncogene
ESR1	PANCAN
EZH2	LAML
FAM46D	STAD	oncogene
FAT1	CESC	possible tsg
FAT1	UCEC	tsg
FAT1	BLCA	tsg
FAT1	PANCAN	tsg
FAT1	LUSC	tsg
FAT1	HNSC	tsg
FBXW7	BRCA	possible oncogene
FBXW7	ESCA	tsg
FBXW7	STAD	tsg
FBXW7	LUSC	possible tsg
FBXW7	UCEC	possible oncogene
FBXW7	BLCA	tsg
FBXW7	COADREAD	tsg
FBXW7	PANCAN	tsg
FBXW7	CESC	possible tsg
FBXW7	UCS	oncogene
FBXW7	HNSC	possible tsg
FGFR1	PANCAN
FGFR2	LUSC	oncogene
FGFR2	PANCAN	oncogene
FGFR2	UCEC	oncogene
FGFR3	PANCAN	oncogene
FGFR3	HNSC	oncogene
FGFR3	BLCA	oncogene
FLNA	HNSC	tsg
FLT3	LAML	oncogene
FOXA1	BLCA	possible tsg
FOXA1	PANCAN	possible oncogene
FOXA1	PRAD	possible oncogene
FOXA1	BRCA	oncogene
FOXA2	UCEC	possible tsg
FOXA2	PANCAN	possible tsg
FOXQ1	BLCA	possible tsg
FUBP1	PANCAN	tsg
FUBP1	LGG	possible tsg
GABRA6	GBM
GATA3	PANCAN	possible tsg
GATA3	BRCA	possible tsg
GNA11	SKCM	oncogene
GNA11	PANCAN	oncogene
GNA11	UVM	oncogene
GNA13	BLCA	oncogene
GNAQ	PANCAN	oncogene
GNAQ	UVM	oncogene
GNAS	COADREAD	oncogene
GNAS	LIHC	oncogene
GNAS	PAAD	oncogene
GPS2	BRCA	possible tsg
GPS2	PANCAN	tsg
GRIN2D	PANCAN	possible oncogene
GTF2I	PANCAN	oncogene
GTF2I	THYM	oncogene
H3F3A	PANCAN	possible oncogene
H3F3C	PANCAN
HGF	PANCAN
HIST1H1C	PANCAN
HIST1H1E	DLBC	possible oncogene
HIST1H1E	LIHC	possible tsg
HLA-A	LUSC	possible tsg
HLA-A	HNSC	possible tsg
HLA-A	PANCAN	tsg
HLA-B	DLBC	tsg
HLA-B	HNSC	tsg
HLA-B	PANCAN	tsg
HLA-B	CESC	tsg
HRAS	SKCM	oncogene
HRAS	LUSC	oncogene
HRAS	PRAD	oncogene
HRAS	BLCA	oncogene
HRAS	HNSC	oncogene
HRAS	PANCAN	oncogene
HRAS	THYM	oncogene
HRAS	THCA	oncogene
HRAS	PCPG	oncogene
HUWE1	HNSC	possible tsg
IDH1	LIHC	oncogene
IDH1	PRAD	oncogene
IDH1	LAML	oncogene
IDH1	CHOL	oncogene
IDH1	GBM	oncogene
IDH1	SKCM	oncogene
IDH1	PANCAN	oncogene
IDH1	LGG	oncogene
IDH2	PANCAN	possible oncogene
IDH2	LAML	oncogene
IDH2	LGG	oncogene
IL6ST	LIHC	possible tsg
IL7R	PANCAN
INPPL1	PANCAN	possible tsg
INPPL1	UCEC	possible tsg
IRF2	PANCAN	tsg
IRF6	PANCAN	possible tsg
JAK1	PANCAN	tsg
JAK2	PANCAN
JAK3	PANCAN
KANSL1	BLCA	tsg
KANSL1	UCEC	tsg
KANSL1	PANCAN	tsg
KDM5C	PANCAN	possible tsg
KDM5C	KIRC	tsg
KDM6A	HNSC	tsg
KDM6A	PAAD	tsg
KDM6A	PRAD	possible tsg
KDM6A	LUSC	tsg
KDM6A	BLCA	tsg
KDM6A	KIRP	tsg
KDM6A	PANCAN	tsg
KEAP1	LIHC	possible tsg
KEAP1	HNSC	possible oncogene
KEAP1	PANCAN	possible tsg
KEAP1	LUAD	possible tsg
KEAP1	LUSC	oncogene
KEL	GBM
KIF1A	KIRC	tsg
KIT	LAML	oncogene
KIT	PANCAN	possible oncogene
KIT	SKCM	oncogene
KIT	TGCT	oncogene
KLF5	PANCAN	possible oncogene
KLF5	BLCA	possible oncogene
KLF5	LUSC	oncogene
KLF5	CESC	possible oncogene
KMT2A	PANCAN	tsg
KMT2B	PANCAN	tsg
KMT2B	UCEC	tsg
KMT2C	UCEC	tsg
KMT2C	BLCA	tsg
KMT2C	PANCAN	tsg
KMT2C	BRCA	tsg
KMT2C	CESC	tsg
KMT2D	ESCA	tsg
KMT2D	BLCA	tsg
KMT2D	PRAD	tsg
KMT2D	CESC	tsg
KMT2D	PANCAN	tsg
KMT2D	HNSC	tsg
KMT2D	LUSC	tsg
KMT2D	DLBC	tsg
KRAS	SKCM	oncogene
KRAS	THCA	oncogene
KRAS	BRCA	oncogene
KRAS	KIRP	oncogene
KRAS	LIHC	oncogene
KRAS	OV	oncogene
KRAS	STAD	oncogene
KRAS	BLCA	oncogene
KRAS	CESC	oncogene
KRAS	LAML	oncogene
KRAS	TGCT	oncogene
KRAS	UCEC	oncogene
KRAS	UCS	oncogene
KRAS	PANCAN	oncogene
KRAS	COADREAD	oncogene
KRAS	LUAD	oncogene
KRAS	PAAD	oncogene
KRT222	PANCAN	possible tsg
LATS1	CESC	tsg
LATS2	MESO	tsg
LEMD2	PANCAN
LZTR1	GBM	possible oncogene
LZTR1	LIHC	possible tsg
MACF1	PANCAN	possible oncogene
MAP2K1	PANCAN	oncogene
MAP2K1	SKCM	oncogene
MAP2K4	PANCAN	tsg
MAP2K4	BRCA	tsg
MAP3K1	CESC	tsg
MAP3K1	PANCAN	tsg
MAP3K1	UCEC	tsg
MAP3K1	BRCA	tsg
MAP3K4	UCS	possible tsg
MAPK1	PANCAN	oncogene
MAPK1	HNSC	oncogene
MAPK1	CESC	oncogene
MAX	UCEC	oncogene
MAX	LGG	oncogene
MECOM	SKCM	possible oncogene
MED12	PRAD	oncogene
MEN1	ACC	tsg
MET	LUAD	possible tsg
MET	KIRP	oncogene
MGA	LUAD	tsg
MGA	PANCAN	tsg
MGMT	PANCAN
MLH1	PANCAN
MSH2	PANCAN
MSH3	PANCAN	possible oncogene
MSH6	UCEC	tsg
MTOR	PANCAN	possible oncogene
MTOR	KIRC	oncogene
MUC6	STAD	possible tsg
MYC	PANCAN	oncogene
MYCN	UCEC	oncogene
MYD88	DLBC	oncogene
MYH9	HNSC	oncogene
NCOR1	PANCAN	tsg
NCOR1	BRCA	tsg
NF1	LUSC	tsg
NF1	BRCA	tsg
NF1	PANCAN	tsg
NF1	PCPG	tsg
NF1	SKCM	tsg
NF1	LUAD	tsg
NF1	GBM	tsg
NF1	OV	tsg
NF1	LGG	tsg
NF2	KIRP	tsg
NF2	PANCAN	tsg
NF2	MESO	tsg
NFE2L2	BLCA	oncogene
NFE2L2	PANCAN	oncogene
NFE2L2	UCEC	oncogene
NFE2L2	HNSC	oncogene
NFE2L2	CESC	oncogene
NFE2L2	LIHC	oncogene
NFE2L2	ESCA	oncogene
NFE2L2	LUSC	oncogene
NIPBL	PANCAN	tsg
NIPBL	LGG	tsg
NOTCH1	ESCA	tsg
NOTCH1	CESC	possible tsg
NOTCH1	LUSC	tsg
NOTCH1	PANCAN	tsg
NOTCH1	LGG	possible tsg
NOTCH1	HNSC	tsg
NOTCH2	PANCAN
NPM1	LAML	oncogene
NRAS	LIHC	possible tsg
NRAS	BLCA	oncogene
NRAS	UCEC	oncogene
NRAS	LGG	oncogene
NRAS	OV	oncogene
NRAS	COADREAD	oncogene
NRAS	THYM	possible oncogene
NRAS	TGCT	oncogene
NRAS	PANCAN	oncogene
NRAS	SKCM	oncogene
NRAS	THCA	oncogene
NSD1	ESCA	tsg
NSD1	PANCAN	tsg
NSD1	HNSC	tsg
NUP133	LIHC	possible tsg
NUP93	THCA	possible tsg
PAX5	PANCAN
PBRM1	UCEC	tsg
PBRM1	PANCAN	tsg
PBRM1	CHOL	tsg
PBRM1	KIRC	tsg
PCBP1	PANCAN	oncogene
PCBP1	COADREAD	oncogene
PDGFRA	GBM	possible oncogene
PDS5B	UCEC	tsg
PGR	PANCAN	possible tsg
PHF6	LAML	possible tsg
PIK3CA	KIRC	possible oncogene
PIK3CA	KIRP	oncogene
PIK3CA	TGCT	oncogene
PIK3CA	GBM	oncogene
PIK3CA	LIHC	oncogene
PIK3CA	PRAD	oncogene
PIK3CA	ESCA	oncogene
PIK3CA	BLCA	oncogene
PIK3CA	LGG	oncogene
PIK3CA	LUAD	oncogene
PIK3CA	UCEC	oncogene
PIK3CA	UCS	oncogene
PIK3CA	COADREAD	oncogene
PIK3CA	PANCAN	oncogene
PIK3CA	STAD	oncogene
PIK3CA	HNSC	oncogene
PIK3CA	LUSC	oncogene
PIK3CA	CESC	oncogene
PIK3CA	BRCA	oncogene
PIK3CB	PANCAN
PIK3CG	PANCAN	possible oncogene
PIK3R1	BRCA	possible oncogene
PIK3R1	LGG	possible oncogene
PIK3R1	UCS	possible tsg
PIK3R1	PANCAN	tsg
PIK3R1	UCEC	tsg
PIK3R1	GBM	possible tsg
PIK3R2	PANCAN	oncogene
PIK3R2	UCEC	oncogene
PIM1	DLBC	oncogene
PLCB4	UVM	oncogene
PLCG1	LGG	oncogene
PLXNB2	PANCAN	possible oncogene
PMS1	PANCAN	possible oncogene
PMS2	PANCAN	possible tsg
POLE	PANCAN
POLQ	PANCAN
POLRMT	CESC	oncogene
PPM1D	THCA
PPP2R1A	PANCAN	oncogene
PPP2R1A	UCEC	oncogene
PPP2R1A	UCS	oncogene
PPP6C	SKCM	oncogene
PRKAR1A	ACC	tsg
PSIP1	BLCA	tsg
PSIP1	PANCAN	tsg
PTCH1	PANCAN	possible tsg
PTCH1	ESCA	tsg
PTEN	BLCA	tsg
PTEN	STAD	possible tsg
PTEN	COADREAD	tsg
PTEN	KICH	tsg
PTEN	CESC	tsg
PTEN	HNSC	tsg
PTEN	LUSC	tsg
PTEN	PRAD	possible tsg
PTEN	SKCM	tsg
PTEN	UCEC	tsg
PTEN	UCS	tsg
PTEN	BRCA	tsg
PTEN	GBM	tsg
PTEN	KIRC	possible tsg
PTEN	LGG	possible tsg
PTEN	PANCAN	tsg
PTMA	PANCAN	possible tsg
PTMA	TGCT	possible tsg
PTPDC1	LAML	oncogene
PTPN11	LAML	possible oncogene
PTPN11	LGG	possible oncogene
PTPN11	PANCAN	oncogene
PTPRC	PANCAN	possible oncogene
PTPRD	BRCA
RAC1	HNSC	oncogene
RAC1	PANCAN	oncogene
RAC1	SKCM	oncogene
RAD21	LAML
RAF1	PANCAN
RARA	PANCAN
RASA1	STAD	tsg
RASA1	HNSC	possible tsg
RASA1	LUSC	tsg
RASA1	PANCAN	tsg
RB1	UCS	tsg
RB1	SKCM	tsg
RB1	UCEC	tsg
RB1	LIHC	possible tsg
RB1	HNSC	possible tsg
RB1	BLCA	tsg
RB1	LUAD	tsg
RB1	PANCAN	tsg
RB1	CESC	tsg
RB1	LUSC	tsg
RB1	OV	tsg
RB1	BRCA	tsg
RB1	GBM	tsg
RB1	SARC	tsg
RBM10	BLCA	tsg
RBM10	PANCAN	tsg
RBM10	LUAD	tsg
RET	PCPG	oncogene
RFC1	UCS	possible tsg
RHEB	PANCAN
RHOA	BLCA	oncogene
RHOA	HNSC	oncogene
RHOA	STAD	oncogene
RHOA	PANCAN	oncogene
RHOB	BLCA	oncogene
RIT1	LUAD
RNF111	PANCAN	tsg
RNF43	PANCAN	tsg
RNF43	STAD	possible tsg
RNF43	PAAD	tsg
RPL22	PANCAN	possible tsg
RPL22	UCEC
RPL5	PANCAN	tsg
RPS6KA3	LIHC	tsg
RQCD1	PANCAN	possible oncogene
RQCD1	SKCM	oncogene
RRAS2	UCEC	oncogene
RUNX1	PANCAN	tsg
RUNX1	BRCA	tsg
RUNX1	LAML	tsg
RXRA	BLCA	oncogene
SCAF4	UCEC	tsg
SCAF4	PANCAN	tsg
SETBP1	PANCAN	possible oncogene
SETD2	KIRP	tsg
SETD2	LGG	possible tsg
SETD2	LUAD	tsg
SETD2	MESO	tsg
SETD2	PANCAN	tsg
SETD2	KIRC	tsg
SF1	BLCA	oncogene
SF1	PANCAN	possible oncogene
SF3B1	BLCA	oncogene
SF3B1	LAML	oncogene
SF3B1	PANCAN	oncogene
SF3B1	BRCA	oncogene
SF3B1	UVM	oncogene
SIN3A	PANCAN	possible tsg
SIN3A	UCEC	tsg
SMAD2	STAD	possible tsg
SMAD2	COADREAD	possible tsg
SMAD2	PANCAN	possible tsg
SMAD4	CESC	possible tsg
SMAD4	ESCA	possible tsg
SMAD4	COADREAD	tsg
SMAD4	PANCAN	tsg
SMAD4	PAAD	tsg
SMAD4	STAD	oncogene
SMARCA1	PANCAN	tsg
SMARCA4	LIHC	possible oncogene
SMARCA4	PANCAN	possible oncogene
SMARCA4	LGG	possible oncogene
SMARCA4	LUAD	possible tsg
SMARCB1	KIRP	possible oncogene
SMC1A	UCEC	oncogene
SMC1A	LAML	oncogene
SMC3	LAML	possible oncogene
SOS1	PANCAN	oncogene
SOS1	UCEC	oncogene
SOX17	PANCAN	possible oncogene
SOX17	UCEC	possible oncogene
SOX9	PANCAN	possible tsg
SOX9	COADREAD	tsg
SPOP	PANCAN	oncogene
SPOP	UCEC	oncogene
SPOP	PRAD	oncogene
SPTA1	GBM	possible tsg
SPTAN1	BLCA	tsg
SRSF2	UVM
STAG2	PANCAN	tsg
STAG2	BLCA	tsg
STAG2	GBM	tsg
STK11	CESC	tsg
STK11	PANCAN	tsg
STK11	LUAD	tsg
TAF1	UCEC	oncogene
TBL1XR1	PANCAN	possible tsg
TBX3	PANCAN	possible tsg
TBX3	BRCA	possible tsg
TCEB1	KIRC	possible tsg
TCF12	GBM	possible tsg
TCF12	PANCAN	tsg
TCF12	LGG	possible tsg
TCF7L2	COADREAD	tsg
TET2	LAML
TGFBR2	CESC	possible tsg
TGFBR2	PAAD	tsg
TGFBR2	HNSC	possible tsg
TGFBR2	PANCAN	tsg
TGIF1	COADREAD	possible tsg
THRAP3	PANCAN	tsg
TLR4	PANCAN
TMSB4X	DLBC	possible tsg
TNFAIP3	DLBC	tsg
TP53	THYM	possible tsg
TP53	DLBC	tsg
TP53	LAML	possible tsg
TP53	KIRC	possible tsg
TP53	UCEC	possible tsg
TP53	ACC	tsg
TP53	BLCA	possible tsg
TP53	MESO	tsg
TP53	PANCAN	tsg
TP53	CESC	possible tsg
TP53	KICH	tsg
TP53	SKCM	tsg
TP53	LUAD	possible tsg
TP53	LUSC	tsg
TP53	STAD	tsg
TP53	BRCA	tsg
TP53	COADREAD	tsg
TP53	ESCA	tsg
TP53	GBM	possible oncogene
TP53	HNSC	tsg
TP53	LIHC	tsg
TP53	OV	tsg
TP53	PRAD	possible oncogene
TP53	LGG	possible oncogene
TP53	PAAD	tsg
TP53	SARC	tsg
TP53	UCS	tsg
TRAF3	PANCAN	tsg
TSC1	PANCAN	tsg
TSC1	BLCA	tsg
TSC2	LIHC	tsg
TXNIP	BLCA	possible tsg
U2AF1	UCEC	oncogene
U2AF1	LAML	oncogene
U2AF1	PAAD	oncogene
U2AF1	PANCAN	oncogene
U2AF1	LUAD	oncogene
UNCX	PANCAN	possible oncogene
USP9X	PANCAN	tsg
VHL	PANCAN	tsg
VHL	KIRC	tsg
WHSC1	LIHC	oncogene
WT1	PANCAN	possible oncogene
WT1	LAML	possible tsg
XPO1	LIHC	oncogene
ZBTB20	LGG	possible tsg
ZBTB7B	UCS	tsg
ZC3H12A	PANCAN
ZCCHC12	LGG	oncogene
ZFHX3	UCEC	possible tsg
ZFP36L1	BLCA	possible tsg
ZFP36L2	COADREAD	possible tsg
ZFP36L2	PANCAN	possible tsg
ZMYM2	UCEC	tsg
ZMYM3	PRAD	tsg
ZNF133	OV	oncogene
ZNF750	PANCAN	possible tsg
ZNF750	ESCA	possible tsg
ZNF750	HNSC	possible tsg
