# Supplementary material for: Multi‐modal meta‐analysis of cancer cell line omics profiles identifies ECHDC1 as a novel breast tumor suppressor
Source: Mol Syst Biol. 2021 Mar 22;17(3):e9526. doi: 10.15252/msb.20209526 (PMC7983037; doi:10.15252/msb.20209526)
Supplement: Supplementary file 6 — Dataset EV5 [file MSB-17-e9526-s002.xlsx]

## Sheet: Description
Dataset EV5: Sequences of guide RNAs against ECHDC1

## Sheet: Dataset EV5
Sequence	Guide
CACCGTGAAGGTCAATGGATCCACC	ECHDC1_sgRNA_1_F
CACCGGATTATTTCAACTAGCCGGG	ECHDC1_sgRNA_2_F
CACCGGAAATCACTAGGAACTCCAG	ECHDC1_sgRNA_3_F
AAACGGTGGATCCATTGACCTTCAC	ECHDC1_sgRNA_1_R
AAACCCCGGCTAGTTGAAATAATCC	ECHDC1_sgRNA_2_R
AAACCTGGAGTTCCTAGTGATTTCC	ECHDC1_sgRNA_3_R
