# Supplementary material for: Multi‐modal meta‐analysis of cancer cell line omics profiles identifies ECHDC1 as a novel breast tumor suppressor
Source: Mol Syst Biol. 2021 Mar 22;17(3):e9526. doi: 10.15252/msb.20209526 (PMC7983037; doi:10.15252/msb.20209526)
Supplement: Supplementary file 7 — Dataset EV6 [file MSB-17-e9526-s001.xlsx]

## Sheet: Description
Dataset EV6: Sequences of primers used for target amplification

## Sheet: Dataset EV6
Forward Primer	Reverse Primer	Target sgRNA
CCAACTCAACAGAAGGGTCCAT	AAGATCCCTAATACCTGAAAAGGC	ECHDC1_sgRNA_1
TCCTCTCATTAGGTCACCACTCA	AATTACTTCCGGTGGCCCTTG	ECHDC1_sgRNA_2
CAGGGCCTGCCATGTGTACCT	AGCTTTTAACAAGAGCCGTTCGCA	ECHDC1_sgRNA_3
