# Supplementary material for: Multi‐modal meta‐analysis of cancer cell line omics profiles identifies ECHDC1 as a novel breast tumor suppressor
Source: Mol Syst Biol. 2021 Mar 22;17(3):e9526. doi: 10.15252/msb.20209526 (PMC7983037; doi:10.15252/msb.20209526)
Supplement: Supplementary file 9 — Dataset EV8 [file MSB-17-e9526-s005.xlsx]

## Sheet: Description
Dataset EV8: Gene Module Association Scores (GMAS) of modules co-regulaed with ECHDC1 from GeneBridge

## Sheet: Dataset EV8
Module_Position (x-axis)	GMAS (y-axis)	Module_ID	Module_Name	ECHDC1_present
1	0.069	R-HSA-69002	DNA Replication Pre-Initiation	No
2	0.06	R-HSA-69304	Regulation of DNA replication	No
3	0.06	R-HSA-69300	Removal of licensing factors from origins	No
4	0.061	R-HSA-68949	Orc1 removal from chromatin	No
5	0.061	R-HSA-69052	Switching of origins to a post-replicative state	No
6	0.089	R-HSA-68827	CDT1 association with the CDC6:ORC:origin complex	No
7	0.071	R-HSA-68867	Assembly of the pre-replicative complex	No
8	0.07	R-HSA-453279	Mitotic G1-G1/S phases	No
9	0.07	R-HSA-69206	G1/S Transition	No
10	0.052	R-HSA-69242	S Phase	No
11	0.041	R-HSA-69239	Synthesis of DNA	No
12	0.047	R-HSA-69306	DNA Replication	No
13	0.069	R-HSA-1236974	ER-Phagosome pathway	No
14	0.068	R-HSA-1236975	Antigen processing-Cross presentation	No
15	0.03	GO:0002474	antigen processing and presentation of peptide antigen via MHC class I	No
16	0.053	GO:0002479	antigen processing and presentation of exogenous peptide antigen via MHC class I, TAP-dependent	No
17	0.06	GO:0042590	antigen processing and presentation of exogenous peptide antigen via MHC class I	No
18	-0.028	GO:0043618	regulation of transcription from RNA polymerase II promoter in response to stress	No
19	-0.027	GO:0043620	regulation of DNA-templated transcription in response to stress	No
20	0.01	R-HSA-1234176	Oxygen-dependent proline hydroxylation of Hypoxia-inducible Factor Alpha	No
21	0.048	GO:0061418	regulation of transcription from RNA polymerase II promoter in response to hypoxia	No
22	0.049	R-HSA-1234174	Regulation of Hypoxia-inducible Factor (HIF) by oxygen	No
23	0.049	R-HSA-2262749	Cellular response to hypoxia	No
24	0.037	GO:0005838	proteasome regulatory particle	No
25	0.037	GO:0022624	proteasome accessory complex	No
26	0.02	R-HSA-5632684	Hedgehog 'on' state	No
27	0	R-HSA-5358351	Signaling by Hedgehog	No
28	0.009	R-HSA-5610787	Hedgehog 'off' state	No
29	0.029	R-HSA-5687128	MAPK6/MAPK4 signaling	No
30	0.035	R-HSA-195253	Degradation of beta-catenin by the destruction complex	No
31	0.047	GO:0031146	SCF-dependent proteasomal ubiquitin-dependent protein catabolic process	No
32	0.034	R-HSA-5607761	Dectin-1 mediated noncanonical NF-kB signaling	No
33	0.042	R-HSA-5676590	NIK-->noncanonical NF-kB signaling	No
34	0.034	R-HSA-5610780	Degradation of GLI1 by the proteasome	No
35	0.035	R-HSA-5610783	Degradation of GLI2 by the proteasome	No
36	0.035	R-HSA-5610785	GLI3 is processed to GLI3R by the proteasome	No
37	0.023	R-HSA-8852276	The role of GTSE1 in G2/M progression after G2 checkpoint	No
38	0.052	R-HSA-5678895	Defective CFTR causes cystic fibrosis	No
39	0.036	R-HSA-5358346	Hedgehog ligand biogenesis	No
40	0.06	R-HSA-5362768	Hh mutants that don't undergo autocatalytic processing are degraded by ERAD	No
41	0.044	R-HSA-5387390	Hh mutants abrogate ligand secretion	No
42	0.018	R-HSA-8948751	Regulation of PTEN stability and activity	No
43	0.052	R-HSA-350562	Regulation of ornithine decarboxylase (ODC)	No
44	0.053	3050	Proteasome	No
45	0.029	R-HSA-1236978	Cross-presentation of soluble exogenous antigens (endosomes)	No
46	0.063	R-HSA-5658442	Regulation of RAS by GAPs	No
47	0.051	R-HSA-8941858	Regulation of RUNX3 expression and activity	No
48	0.047	R-HSA-69613	p53-Independent G1/S DNA damage checkpoint	No
49	0.047	R-HSA-69601	Ubiquitin Mediated Degradation of Phosphorylated Cdc25A	No
50	0.047	R-HSA-69610	p53-Independent DNA Damage Response	No
51	0.058	R-HSA-349425	Autodegradation of the E3 ubiquitin ligase COP1	No
52	0.041	R-HSA-69541	Stabilization of p53	No
53	0.01	R-HSA-4641258	Degradation of DVL	No
54	0.013	R-HSA-450408	AUF1 (hnRNP D0) binds and destabilizes mRNA	No
55	0.054	R-HSA-8854050	FBXL7 down-regulates AURKA during mitotic entry and in early mitosis	No
56	0.019	R-HSA-174113	SCF-beta-TrCP mediated degradation of Emi1	No
57	0.049	R-HSA-180534	Vpu mediated degradation of CD4	No
58	0.032	R-HSA-4641257	Degradation of AXIN	No
59	0.066	R-HSA-180585	Vif-mediated degradation of APOBEC3G	No
60	0.06	R-HSA-169911	Regulation of Apoptosis	No
61	0.057	R-HSA-211733	Regulation of activated PAK-2p34 by proteasome mediated degradation	No
62	0.032	R-HSA-69017	CDK-mediated phosphorylation and removal of Cdc6	No
63	0.048	R-HSA-69229	Ubiquitin-dependent degradation of Cyclin D1	No
64	0.048	R-HSA-75815	Ubiquitin-dependent degradation of Cyclin D	No
65	0.013	GO:0005839	proteasome core complex	No
66	0.032	GO:1905368	peptidase complex	No
67	0.05	GO:0000502	proteasome complex	No
68	0.019	GO:1905369	endopeptidase complex	No
69	0.033	R-HSA-351202	Metabolism of polyamines	No
70	0.039	GO:0006521	regulation of cellular amino acid metabolic process	No
71	0.045	GO:0033238	regulation of cellular amine metabolic process	No
72	0.044	R-HSA-69615	G1/S DNA Damage Checkpoints	No
73	0.045	R-HSA-69563	p53-Dependent G1 DNA Damage Response	No
74	0.045	R-HSA-69580	p53-Dependent G1/S DNA damage checkpoint	No
75	0.052	R-HSA-187577	SCF(Skp2)-mediated degradation of p27/p21	No
76	0.05	R-HSA-69202	Cyclin E associated events during G1/S transition	No
77	0.058	R-HSA-69656	Cyclin A:Cdk2-associated events at S phase entry	No
78	0.051	GO:0010972	negative regulation of G2/M transition of mitotic cell cycle	No
79	0.051	GO:1902750	negative regulation of cell cycle G2/M phase transition	No
80	0.022	R-HSA-382556	ABC-family proteins mediated transport	No
81	0.02	R-HSA-5619084	ABC transporter disorders	No
82	0	R-HSA-8878166	Transcriptional regulation by RUNX2	No
83	0.046	R-HSA-8939902	Regulation of RUNX2 expression and activity	No
84	0	R-HSA-8878159	Transcriptional regulation by RUNX3	No
85	0.016	R-HSA-5689603	UCH proteinases	No
86	0	GO:0035567	non-canonical Wnt signaling pathway	No
87	0	R-HSA-3858494	Beta-catenin independent WNT signaling	No
88	0	GO:2000027	regulation of organ morphogenesis	No
89	0	GO:1905330	regulation of morphogenesis of an epithelium	No
90	0.014	GO:0001738	morphogenesis of a polarized epithelium	No
91	0.014	GO:0001736	establishment of planar polarity	No
92	0.014	GO:0007164	establishment of tissue polarity	No
93	0.021	GO:0060071	Wnt signaling pathway, planar cell polarity pathway	No
94	0.021	GO:0090175	regulation of establishment of planar polarity	No
95	0.022	R-HSA-4086400	PCP/CE pathway	No
96	0.048	R-HSA-4608870	Asymmetric localization of PCP proteins	No
97	0.046	R-HSA-202403	TCR signaling	No
98	0.024	R-HSA-202424	Downstream TCR signaling	No
99	0.1	GO:0050851	antigen receptor-mediated signaling pathway	No
100	0.062	GO:0050852	T cell receptor signaling pathway	No
101	0	R-HSA-5621481	C-type lectin receptors (CLRs)	No
102	0	GO:0002220	innate immune response activating cell surface receptor signaling pathway	No
103	0	GO:0002223	stimulatory C-type lectin receptor signaling pathway	No
104	0.008	R-HSA-2454202	Fc epsilon receptor (FCERI) signaling	No
105	0.045	R-HSA-2871837	FCERI mediated NF-kB activation	No
106	0.009	R-HSA-5607764	CLEC7A (Dectin-1) signaling	No
107	0.022	R-HSA-983705	Signaling by the B Cell Receptor (BCR)	No
108	0.037	R-HSA-1168372	Downstream signaling events of B Cell Receptor (BCR)	No
109	0.01	R-HSA-1169091	Activation of NF-kappaB in B cells	No
110	0.008	R-HSA-446652	Interleukin-1 family signaling	No
111	0.03	GO:0038061	NIK/NF-kappaB signaling	No
112	0.006	R-HSA-5668541	TNFR2 non-canonical NF-kB pathway	No
113	0	R-HSA-174048	APC/C:Cdc20 mediated degradation of Cyclin B	No
114	0	R-HSA-179409	APC-Cdc20 mediated degradation of Nek2A	No
115	0	GO:0005680	anaphase-promoting complex	No
116	0	R-HSA-176412	Phosphorylation of the APC/C	No
117	0	R-HSA-176407	Conversion from APC/C:Cdc20 to APC/C:Cdh1 in late anaphase	No
118	0	R-HSA-141405	Inhibition of the proteolytic activity of APC/C required for the onset of anaphase by mitotic spindle checkpoint components	No
119	0	R-HSA-141430	Inactivation of APC/C via direct inhibition of the APC/C complex	No
120	0	GO:0070979	protein K11-linked ubiquitination	No
121	0	GO:0000152	nuclear ubiquitin ligase complex	No
122	0.057	GO:0051438	regulation of ubiquitin-protein transferase activity	No
123	0.064	GO:0051443	positive regulation of ubiquitin-protein transferase activity	No
124	0.095	R-HSA-174084	Autodegradation of Cdh1 by Cdh1:APC/C	No
125	0.062	R-HSA-174154	APC/C:Cdc20 mediated degradation of Securin	No
126	0.045	R-HSA-174178	APC/C:Cdh1 mediated degradation of Cdc20 and other APC/C:Cdh1 targeted proteins in late mitosis/early G1	No
127	0.042	R-HSA-176409	APC/C:Cdc20 mediated degradation of mitotic proteins	No
128	0.051	R-HSA-176814	Activation of APC/C and APC/C:Cdc20 mediated degradation of mitotic proteins	No
129	0.102	R-HSA-174184	Cdc20:Phospho-APC/C mediated degradation of Cyclin A	No
130	0.064	R-HSA-179419	APC:Cdc20 mediated degradation of cell cycle proteins prior to satisfation of the cell cycle checkpoint	No
131	0.049	GO:0031145	anaphase-promoting complex-dependent catabolic process	No
132	0.066	R-HSA-174143	APC/C-mediated degradation of cell cycle proteins	No
133	0.066	R-HSA-453276	Regulation of mitotic cell cycle	No
134	0.066	GO:0051437	positive regulation of ubiquitin-protein ligase activity involved in regulation of mitotic cell cycle transition	No
135	0.059	R-HSA-176408	Regulation of APC/C activators between G1/S and early anaphase	No
136	0.075	GO:0051436	negative regulation of ubiquitin-protein ligase activity involved in mitotic cell cycle	No
137	0.083	GO:0051439	regulation of ubiquitin-protein ligase activity involved in mitotic cell cycle	No
138	0.039	GO:0051444	negative regulation of ubiquitin-protein transferase activity	No
139	0.084	GO:1904667	negative regulation of ubiquitin protein ligase activity	No
140	0.052	GO:1904666	regulation of ubiquitin protein ligase activity	No
141	0.061	GO:1904668	positive regulation of ubiquitin protein ligase activity	No
142	0.05	GO:2000058	regulation of protein ubiquitination involved in ubiquitin-dependent protein catabolic process	No
143	0.049	GO:2000060	positive regulation of protein ubiquitination involved in ubiquitin-dependent protein catabolic process	No
144	0.036	GO:0031398	positive regulation of protein ubiquitination	No
145	0.015	GO:1903322	positive regulation of protein modification by small protein conjugation or removal	No
146	0	GO:0031396	regulation of protein ubiquitination	No
147	0	GO:1903320	regulation of protein modification by small protein conjugation or removal	No
148	0.009	GO:0042787	protein ubiquitination involved in ubiquitin-dependent protein catabolic process	No
149	0.035	GO:0031397	negative regulation of protein ubiquitination	No
150	0.029	GO:1903321	negative regulation of protein modification by small protein conjugation or removal	No
151	0	GO:0006875	cellular metal ion homeostasis	No
152	0	GO:0055065	metal ion homeostasis	No
153	0	GO:0006873	cellular ion homeostasis	No
154	0	GO:0030003	cellular cation homeostasis	No
155	0	GO:0050801	ion homeostasis	No
156	0	GO:0055080	cation homeostasis	No
157	0	GO:0098771	inorganic ion homeostasis	No
158	0	GO:0048878	chemical homeostasis	No
159	0	GO:0019725	cellular homeostasis	No
160	0	GO:0055082	cellular chemical homeostasis	No
161	0	GO:0007204	positive regulation of cytosolic calcium ion concentration	No
162	0	GO:0051480	regulation of cytosolic calcium ion concentration	No
163	0	GO:0006874	cellular calcium ion homeostasis	No
164	0	GO:0055074	calcium ion homeostasis	No
165	0	GO:0072503	cellular divalent inorganic cation homeostasis	No
166	0	GO:0072507	divalent inorganic cation homeostasis	No
167	0	GO:0051926	negative regulation of calcium ion transport	No
168	0	GO:1901020	negative regulation of calcium ion transmembrane transporter activity	No
169	0	GO:1903170	negative regulation of calcium ion transmembrane transport	No
170	0	GO:2001258	negative regulation of cation channel activity	No
171	0	GO:0043271	negative regulation of ion transport	No
172	0	GO:0032410	negative regulation of transporter activity	No
173	0	GO:0032413	negative regulation of ion transmembrane transporter activity	No
174	0	GO:1904063	negative regulation of cation transmembrane transport	No
175	0	GO:0034763	negative regulation of transmembrane transport	No
176	0	GO:0034766	negative regulation of ion transmembrane transport	No
177	0	GO:2000272	negative regulation of receptor activity	No
178	0	GO:0060314	regulation of ryanodine-sensitive calcium-release channel activity	No
179	0	GO:0050849	negative regulation of calcium-mediated signaling	No
180	0	GO:0010523	negative regulation of calcium ion transport into cytosol	No
181	0	GO:0010644	cell communication by electrical coupling	No
182	0	GO:0086064	cell communication by electrical coupling involved in cardiac conduction	No
183	0	GO:0010881	regulation of cardiac muscle contraction by regulation of the release of sequestered calcium ion	No
184	0	GO:0010882	regulation of cardiac muscle contraction by calcium ion signaling	No
185	0	GO:0010880	regulation of release of sequestered calcium ion into cytosol by sarcoplasmic reticulum	No
186	0	GO:0070296	sarcoplasmic reticulum calcium ion transport	No
187	0	GO:0014808	release of sequestered calcium ion into cytosol by sarcoplasmic reticulum	No
188	0	GO:1903514	release of sequestered calcium ion into cytosol by endoplasmic reticulum	No
189	0	GO:0055085	transmembrane transport	No
190	0	GO:0034220	ion transmembrane transport	No
191	0	GO:0098655	cation transmembrane transport	No
192	0	GO:0098660	inorganic ion transmembrane transport	No
193	0	GO:0098662	inorganic cation transmembrane transport	No
194	0	GO:0006812	cation transport	No
195	0	GO:0030001	metal ion transport	No
196	0	GO:2001257	regulation of cation channel activity	No
197	0	GO:0032409	regulation of transporter activity	No
198	0	GO:0022898	regulation of transmembrane transporter activity	No
199	0	GO:0032412	regulation of ion transmembrane transporter activity	No
200	0	GO:1904062	regulation of cation transmembrane transport	No
201	0	GO:0034762	regulation of transmembrane transport	No
202	0	GO:0034765	regulation of ion transmembrane transport	No
203	0	GO:0010959	regulation of metal ion transport	No
204	0	GO:0043269	regulation of ion transport	No
205	0	GO:0010524	positive regulation of calcium ion transport into cytosol	No
206	0	GO:0051281	positive regulation of release of sequestered calcium ion into cytosol	No
207	0	GO:0051928	positive regulation of calcium ion transport	No
208	0	GO:1904427	positive regulation of calcium ion transmembrane transport	No
209	0	GO:0043270	positive regulation of ion transport	No
210	0	GO:1904064	positive regulation of cation transmembrane transport	No
211	0	GO:0034764	positive regulation of transmembrane transport	No
212	0	GO:0034767	positive regulation of ion transmembrane transport	No
213	0	GO:1901021	positive regulation of calcium ion transmembrane transporter activity	No
214	0	GO:2001259	positive regulation of cation channel activity	No
215	0	GO:0032411	positive regulation of transporter activity	No
216	0	GO:0032414	positive regulation of ion transmembrane transporter activity	No
217	0	GO:0070588	calcium ion transmembrane transport	No
218	0	GO:0006816	calcium ion transport	No
219	0	GO:0070838	divalent metal ion transport	No
220	0	GO:0072511	divalent inorganic cation transport	No
221	0	GO:0051924	regulation of calcium ion transport	No
222	0	GO:1901019	regulation of calcium ion transmembrane transporter activity	No
223	0	GO:1903169	regulation of calcium ion transmembrane transport	No
224	0	GO:0032844	regulation of homeostatic process	No
225	0	GO:0032846	positive regulation of homeostatic process	No
226	0	GO:0051235	maintenance of location	No
227	0	GO:0010522	regulation of calcium ion transport into cytosol	No
228	0	GO:0051279	regulation of release of sequestered calcium ion into cytosol	No
229	0	GO:0032845	negative regulation of homeostatic process	No
230	0	GO:2000021	regulation of ion homeostasis	No
231	0	GO:0051208	sequestering of calcium ion	No
232	0	GO:0051283	negative regulation of sequestering of calcium ion	No
233	0	GO:0051209	release of sequestered calcium ion into cytosol	No
234	0	GO:0051282	regulation of sequestering of calcium ion	No
235	0	GO:0097553	calcium ion transmembrane import into cytosol	No
236	0	GO:0060401	cytosolic calcium ion transport	No
237	0	GO:0060402	calcium ion transport into cytosol	No
238	0	GO:0022836	gated channel activity	No
239	0	GO:0005261	cation channel activity	No
240	0	GO:0015267	channel activity	No
241	0	GO:0022803	passive transmembrane transporter activity	No
242	0	GO:0005216	ion channel activity	No
243	0	GO:0022838	substrate-specific channel activity	No
244	0	GO:0022892	substrate-specific transporter activity	No
245	0	GO:0022857	transmembrane transporter activity	No
246	0	GO:0015075	ion transmembrane transporter activity	No
247	0	GO:0022891	substrate-specific transmembrane transporter activity	No
248	0	GO:0015077	monovalent inorganic cation transmembrane transporter activity	No
249	0	GO:0008324	cation transmembrane transporter activity	No
250	0	GO:0022890	inorganic cation transmembrane transporter activity	No
251	0	GO:0046873	metal ion transmembrane transporter activity	No
252	0	GO:1902495	transmembrane transporter complex	No
253	0	GO:1990351	transporter complex	No
254	0	GO:0034702	ion channel complex	No
255	0	GO:0034703	cation channel complex	No
256	0	GO:0015672	monovalent inorganic cation transport	No
257	0	GO:0006813	potassium ion transport	No
258	0	GO:0071804	cellular potassium ion transport	No
259	0	GO:0071805	potassium ion transmembrane transport	No
260	0	GO:0005244	voltage-gated ion channel activity	No
261	0	GO:0022832	voltage-gated channel activity	No
262	0	GO:0005249	voltage-gated potassium channel activity	No
263	0	GO:0022843	voltage-gated cation channel activity	No
264	0	R-HSA-1296071	Potassium Channels	No
265	0	GO:0005267	potassium channel activity	No
266	0	GO:0015079	potassium ion transmembrane transporter activity	No
267	0	GO:0008076	voltage-gated potassium channel complex	No
268	0	GO:0034705	potassium channel complex	No
269	0	GO:0005251	delayed rectifier potassium channel activity	No
270	0	R-HSA-1296072	Voltage gated Potassium channels	No
271	0	GO:1902259	regulation of delayed rectifier potassium channel activity	No
272	0	GO:1903817	negative regulation of voltage-gated potassium channel activity	No
273	0	GO:1901017	negative regulation of potassium ion transmembrane transporter activity	No
274	0	GO:0043267	negative regulation of potassium ion transport	No
275	0	GO:1901380	negative regulation of potassium ion transmembrane transport	No
276	0	GO:1901016	regulation of potassium ion transmembrane transporter activity	No
277	0	GO:0043266	regulation of potassium ion transport	No
278	0	GO:1901379	regulation of potassium ion transmembrane transport	No
279	0	GO:1901018	positive regulation of potassium ion transmembrane transporter activity	No
280	0	GO:0043268	positive regulation of potassium ion transport	No
281	0	GO:1901381	positive regulation of potassium ion transmembrane transport	No
282	0	GO:0086011	membrane repolarization during action potential	No
283	0	GO:0086013	membrane repolarization during cardiac muscle cell action potential	No
284	0	GO:0060307	regulation of ventricular cardiac muscle cell membrane repolarization	No
285	0	GO:0099625	ventricular cardiac muscle cell membrane repolarization	No
286	0	GO:0086009	membrane repolarization	No
287	0	GO:0099622	cardiac muscle cell membrane repolarization	No
288	0	GO:0060306	regulation of membrane repolarization	No
289	0	GO:0099623	regulation of cardiac muscle cell membrane repolarization	No
290	0	GO:0086066	atrial cardiac muscle cell to AV node cell communication	No
291	0	GO:0086014	atrial cardiac muscle cell action potential	No
292	0	GO:0086026	atrial cardiac muscle cell to AV node cell signaling	No
293	0	GO:0086019	cell-cell signaling involved in cardiac conduction	No
294	0	GO:0086065	cell communication involved in cardiac conduction	No
295	0	GO:0086005	ventricular cardiac muscle cell action potential	No
296	0	GO:0098911	regulation of ventricular cardiac muscle cell action potential	No
297	0	GO:0086004	regulation of cardiac muscle cell contraction	No
298	0	GO:1903115	regulation of actin filament-based movement	No
299	0	GO:0098900	regulation of action potential	No
300	0	GO:0098901	regulation of cardiac muscle cell action potential	No
301	0	GO:0030048	actin filament-based movement	No
302	0	GO:0070252	actin-mediated cell contraction	No
303	0	GO:0086001	cardiac muscle cell action potential	No
304	0	GO:0086002	cardiac muscle cell action potential involved in contraction	No
305	0	GO:0086003	cardiac muscle cell contraction	No
306	0	GO:0002027	regulation of heart rate	No
307	0	GO:0086091	regulation of heart rate by cardiac conduction	No
308	0	GO:0003009	skeletal muscle contraction	No
309	0	GO:0050879	multicellular organismal movement	No
310	0	GO:0050881	musculoskeletal movement	No
311	0	GO:0005865	striated muscle thin filament	No
312	0	GO:0036379	myofilament	No
313	-0.015	R-HSA-390522	Striated Muscle Contraction	No
314	0	GO:0030049	muscle filament sliding	No
315	0	GO:0033275	actin-myosin filament sliding	No
316	0	GO:0031674	I band	No
317	0	GO:0030018	Z disc	No
318	0	GO:0030017	sarcomere	No
319	0	GO:0044449	contractile fiber part	No
320	0	GO:0030016	myofibril	No
321	0	GO:0043292	contractile fiber	No
322	0	GO:0045214	sarcomere organization	No
323	-0.017	GO:0010927	cellular component assembly involved in morphogenesis	No
324	-0.018	GO:0030239	myofibril assembly	No
325	0	GO:0008307	structural constituent of muscle	No
326	0	GO:0016459	myosin complex	No
327	0	GO:0005859	muscle myosin complex	No
328	0	GO:0016460	myosin II complex	No
329	0	GO:0042805	actinin binding	No
330	0	GO:0051393	alpha-actinin binding	No
331	0	GO:0031430	M band	No
332	0	GO:0031672	A band	No
333	0	GO:0097493	structural molecule activity conferring elasticity	No
334	0	GO:0051371	muscle alpha-actinin binding	No
335	0	R-HSA-397014	Muscle contraction	No
336	0	R-HSA-5576891	Cardiac conduction	No
337	0	GO:0003013	circulatory system process	No
338	0	GO:0008015	blood circulation	No
339	0	GO:0035637	multicellular organismal signaling	No
340	0	GO:0061337	cardiac conduction	No
341	0	GO:0044057	regulation of system process	No
342	0	GO:1903522	regulation of blood circulation	No
343	0	GO:0008016	regulation of heart contraction	No
344	0	GO:0003015	heart process	No
345	0	GO:0060047	heart contraction	No
346	0	GO:0003012	muscle system process	No
347	0	GO:0006936	muscle contraction	No
348	0	GO:0006937	regulation of muscle contraction	No
349	0	GO:0090257	regulation of muscle system process	No
350	0	GO:0006942	regulation of striated muscle contraction	No
351	0	GO:0055117	regulation of cardiac muscle contraction	No
352	0	GO:0006941	striated muscle contraction	No
353	0	GO:0060048	cardiac muscle contraction	No
354	0	GO:0006814	sodium ion transport	No
355	0	GO:0035725	sodium ion transmembrane transport	No
356	0	GO:0010765	positive regulation of sodium ion transport	No
357	0	GO:0017080	sodium channel regulator activity	No
358	0	GO:0002028	regulation of sodium ion transport	No
359	0	GO:1902305	regulation of sodium ion transmembrane transport	No
360	0	GO:2000649	regulation of sodium ion transmembrane transporter activity	No
361	0	GO:0019226	transmission of nerve impulse	No
362	0	GO:0019228	neuronal action potential	No
363	0	R-HSA-445095	Interaction between L1 and Ankyrins	No
364	0	GO:0005272	sodium channel activity	No
365	0	GO:0005248	voltage-gated sodium channel activity	No
366	0	GO:1905030	voltage-gated ion channel activity involved in regulation of postsynaptic membrane potential	No
367	0	GO:0003254	regulation of membrane depolarization	No
368	0	GO:0086012	membrane depolarization during cardiac muscle cell action potential	No
369	0	GO:0051899	membrane depolarization	No
370	0	GO:0086010	membrane depolarization during action potential	No
371	0	GO:0044325	ion channel binding	No
372	0	GO:0042391	regulation of membrane potential	No
373	0	GO:0001508	action potential	No
374	0	GO:0014704	intercalated disc	No
375	0	GO:0044291	cell-cell contact zone	No
376	0	GO:0042383	sarcolemma	No
377	0	GO:0030315	T-tubule	No
378	0	GO:0017081	chloride channel regulator activity	No
379	0	GO:0016248	channel inhibitor activity	No
380	0	GO:0008200	ion channel inhibitor activity	No
381	0	GO:0005246	calcium channel regulator activity	No
382	0	GO:0015459	potassium channel regulator activity	No
383	0	GO:0016247	channel regulator activity	No
384	0	GO:0099106	ion channel regulator activity	No
385	0	5412	Arrhythmogenic right ventricular cardiomyopathy (ARVC)	No
386	0	5410	Hypertrophic cardiomyopathy (HCM)	No
387	0	5414	Dilated cardiomyopathy	No
388	0	GO:0034704	calcium channel complex	No
389	0	GO:0005891	voltage-gated calcium channel complex	No
390	0	4260	Cardiac muscle contraction	No
391	0	R-HSA-5576892	Phase 0 - rapid depolarisation	No
392	0	GO:0005245	voltage-gated calcium channel activity	No
393	0	R-HSA-5576893	Phase 2 - plateau phase	No
394	0	GO:0033017	sarcoplasmic reticulum membrane	No
395	0	GO:0016528	sarcoplasm	No
396	0	GO:0016529	sarcoplasmic reticulum	No
397	0	R-HSA-936837	Ion transport by P-type ATPases	No
398	0	GO:1903779	regulation of cardiac conduction	No
399	0	R-HSA-5578775	Ion homeostasis	No
400	0	R-HSA-418346	Platelet homeostasis	No
401	0	R-HSA-139853	Elevation of cytosolic Ca2+ levels	No
402	0	R-HSA-418360	Platelet calcium homeostasis	No
403	0	GO:0005217	intracellular ligand-gated ion channel activity	No
404	0	GO:0015278	calcium-release channel activity	No
405	0	GO:0099604	ligand-gated calcium channel activity	No
406	0	GO:0072509	divalent inorganic cation transmembrane transporter activity	No
407	0	GO:0015085	calcium ion transmembrane transporter activity	No
408	0	GO:0005262	calcium channel activity	No
409	0	R-HSA-3295583	TRP channels	No
410	0	R-HSA-2672351	Stimuli-sensing channels	No
411	0	R-HSA-983712	Ion channel transport	No
412	-0.008	GO:0045815	positive regulation of gene expression, epigenetic	No
413	0.002	R-HSA-5250913	Positive epigenetic regulation of rRNA expression	No
414	-0.016	R-HSA-5250924	B-WICH complex positively regulates rRNA expression	No
415	-0.015	R-HSA-73777	RNA Polymerase I Chain Elongation	No
416	-0.009	R-HSA-427413	NoRC negatively regulates rRNA expression	No
417	-0.009	R-HSA-5250941	Negative epigenetic regulation of rRNA expression	No
418	-0.009	R-HSA-212165	Epigenetic regulation of gene expression	No
419	0.001	R-HSA-73864	RNA Polymerase I Transcription	No
420	0.001	R-HSA-73854	RNA Polymerase I Promoter Clearance	No
421	-0.031	R-HSA-2559586	DNA Damage/Telomere Stress Induced Senescence	No
422	-0.016	R-HSA-1221632	Meiotic synapsis	No
423	-0.108	R-HSA-171306	Packaging Of Telomere Ends	No
424	-0.047	R-HSA-606279	Deposition of new CENPA-containing nucleosomes at the centromere	No
425	-0.047	R-HSA-774815	Nucleosome assembly	No
426	-0.023	R-HSA-73886	Chromosome Maintenance	No
427	-0.056	R-HSA-157579	Telomere Maintenance	No
428	-0.044	R-HSA-5617472	Activation of anterior HOX genes in hindbrain development during early embryogenesis	No
429	-0.044	R-HSA-5619507	Activation of HOX genes during differentiation	No
430	-0.013	R-HSA-68875	Mitotic Prophase	No
431	0.008	R-HSA-211000	Gene Silencing by RNA	No
432	-0.012	R-HSA-5578749	Transcriptional regulation by small RNAs	No
433	-0.059	R-HSA-912446	Meiotic recombination	No
434	-0.008	R-HSA-1474165	Reproduction	No
435	0.006	R-HSA-1500620	Meiosis	No
436	-0.007	R-HSA-977225	Amyloid fiber formation	No
437	-0.051	R-HSA-201722	Formation of the beta-catenin:TCF transactivating complex	No
438	-0.038	R-HSA-8936459	RUNX1 regulates genes involved in megakaryocyte differentiation and platelet function	No
439	-0.028	R-HSA-5625740	RHO GTPases activate PKNs	No
440	-0.052	R-HSA-427389	ERCC6 (CSB) and EHMT2 (G9a) positively regulate rRNA expression	No
441	-0.07	R-HSA-2299718	Condensation of Prophase Chromosomes	No
442	-0.063	R-HSA-212300	PRC2 methylates histones and DNA	No
443	-0.1	R-HSA-427359	SIRT1 negatively regulates rRNA expression	No
444	-0.152	R-HSA-5625886	Activated PKN1 stimulates transcription of AR (androgen receptor) regulated genes KLK2 and KLK3	No
445	-0.159	R-HSA-5334118	DNA methylation	No
446	-0.138	R-HSA-73728	RNA Polymerase I Promoter Opening	No
447	-0.03	R-HSA-3214858	RMTs methylate histone arginines	No
448	-0.05	5322	Systemic lupus erythematosus	No
449	-0.105	R-HSA-3214815	HDACs deacetylate histones	No
450	0.008	GO:0065004	protein-DNA complex assembly	No
451	0.009	GO:0071824	protein-DNA complex subunit organization	No
452	0.018	GO:0071103	DNA conformation change	No
453	-0.006	GO:0006323	DNA packaging	No
454	-0.017	GO:0006334	nucleosome assembly	No
455	-0.011	GO:0031497	chromatin assembly	No
456	-0.002	GO:0006333	chromatin assembly or disassembly	No
457	-0.003	GO:0034728	nucleosome organization	No
458	0.009	GO:0006336	DNA replication-independent nucleosome assembly	No
459	0.009	GO:0034724	DNA replication-independent nucleosome organization	No
460	0.017	GO:0034508	centromere complex assembly	No
461	0.009	GO:0031055	chromatin remodeling at centromere	No
462	0.009	GO:0034080	CENP-A containing nucleosome assembly	No
463	0.009	GO:0061641	CENP-A containing chromatin organization	No
464	0.016	GO:0006338	chromatin remodeling	No
465	0.026	GO:0043044	ATP-dependent chromatin remodeling	No
466	0.008	GO:0043486	histone exchange	No
467	0.017	GO:0000726	non-recombinational repair	No
468	0.017	GO:0006303	double-strand break repair via nonhomologous end joining	No
469	0.006	R-HSA-5693571	Nonhomologous End-Joining (NHEJ)	No
470	0.007	R-HSA-5693565	Recruitment and ATM-mediated phosphorylation of repair and signaling proteins at DNA double strand breaks	No
471	0.007	R-HSA-5693606	DNA Double Strand Break Response	No
472	0.042	R-HSA-69620	Cell Cycle Checkpoints	No
473	0.051	R-HSA-69481	G2/M Checkpoints	No
474	-0.004	R-HSA-5693532	DNA Double-Strand Break Repair	No
475	-0.005	R-HSA-5693538	Homology Directed Repair	No
476	-0.012	R-HSA-5693567	HDR through Homologous Recombination (HR) or Single Strand Annealing (SSA)	No
477	0.004	R-HSA-5693607	Processing of DNA double-strand break ends	No
478	-0.012	R-HSA-69473	G2/M DNA damage checkpoint	No
479	0	GO:0030219	megakaryocyte differentiation	No
480	0	GO:0045652	regulation of megakaryocyte differentiation	No
481	0.014	GO:0032993	protein-DNA complex	No
482	-0.035	GO:0000788	nuclear nucleosome	No
483	-0.027	GO:0000786	nucleosome	No
484	-0.012	GO:0044815	DNA packaging complex	No
485	0	GO:1904837	beta-catenin-TCF complex assembly	No
486	-0.021	GO:0045653	negative regulation of megakaryocyte differentiation	No
487	-0.016	GO:0051290	protein heterotetramerization	No
488	-0.007	GO:0051291	protein heterooligomerization	No
489	-0.001	GO:0006335	DNA replication-dependent nucleosome assembly	No
490	-0.001	GO:0034723	DNA replication-dependent nucleosome organization	No
491	-0.021	GO:0000183	chromatin silencing at rDNA	No
492	-0.033	R-HSA-3214842	HDMs demethylate histones	No
493	-0.007	R-HSA-8878171	Transcriptional regulation by RUNX1	No
494	0	GO:0048863	stem cell differentiation	No
495	0.017	R-HSA-8939236	RUNX1 regulates transcription of genes involved in differentiation of HSCs	No
496	0.012	GO:2000736	regulation of stem cell differentiation	No
497	-0.007	GO:0002244	hematopoietic progenitor cell differentiation	No
498	0.019	GO:1901532	regulation of hematopoietic progenitor cell differentiation	No
499	0.02	GO:0060218	hematopoietic stem cell differentiation	No
500	0.02	GO:1902036	regulation of hematopoietic stem cell differentiation	No
501	0.016	R-HSA-2262752	Cellular responses to stress	No
502	0	R-HSA-8953897	Cellular responses to external stimuli	No
503	-0.007	R-HSA-2559582	Senescence-Associated Secretory Phenotype (SASP)	No
504	-0.009	R-HSA-2559580	Oxidative Stress Induced Senescence	No
505	-0.008	R-HSA-2559583	Cellular Senescence	No
506	0	R-HSA-194315	Signaling by Rho GTPases	No
507	0.016	R-HSA-195258	RHO GTPase Effectors	No
508	0.028	R-HSA-68886	M Phase	No
509	0.024	R-HSA-1640170	Cell Cycle	No
510	0.034	R-HSA-69278	Cell Cycle, Mitotic	No
511	0.18	R-HSA-72695	Formation of the ternary complex, and subsequently, the 43S complex	No
512	0.157	R-HSA-72702	Ribosomal scanning and start codon recognition	No
513	0.157	R-HSA-72649	Translation initiation complex formation	No
514	0.151	R-HSA-72662	Activation of the mRNA upon binding of the cap-binding complex and eIFs, and subsequent binding to 43S	No
515	0.092	GO:0015935	small ribosomal subunit	No
516	0.113	GO:0022627	cytosolic small ribosomal subunit	No
517	0	R-HSA-422475	Axon guidance	No
518	0.094	R-HSA-376176	Signaling by ROBO receptors	No
519	0.109	R-HSA-9010553	Regulation of expression of SLITs and ROBOs	No
520	0.082	GO:0015934	large ribosomal subunit	No
521	0.149	GO:0022625	cytosolic large ribosomal subunit	No
522	0.085	GO:0044445	cytosolic part	No
523	0.108	R-HSA-72766	Translation	No
524	0.103	GO:0003735	structural constituent of ribosome	No
525	0.109	GO:0005840	ribosome	No
526	0.144	GO:0044391	ribosomal subunit	No
527	0.083	GO:0019080	viral gene expression	No
528	0.088	GO:0019083	viral transcription	No
529	0.182	R-HSA-168254	Influenza Infection	No
530	0.169	R-HSA-168255	Influenza Life Cycle	No
531	0.185	R-HSA-168273	Influenza Viral RNA Transcription and Replication	No
532	0.131	GO:0006413	translational initiation	No
533	0.203	R-HSA-72689	Formation of a pool of free 40S subunits	No
534	0.175	R-HSA-72613	Eukaryotic Translation Initiation	No
535	0.175	R-HSA-72737	Cap-dependent Translation Initiation	No
536	0.205	R-HSA-156827	L13a-mediated translational silencing of Ceruloplasmin expression	No
537	0.207	R-HSA-72706	GTP hydrolysis and joining of the 60S ribosomal subunit	No
538	0.162	R-HSA-1799339	SRP-dependent cotranslational protein targeting to membrane	No
539	0.128	GO:0070972	protein localization to endoplasmic reticulum	No
540	0.201	GO:0045047	protein targeting to ER	No
541	0.195	GO:0072599	establishment of protein localization to endoplasmic reticulum	No
542	0.201	GO:0006613	cotranslational protein targeting to membrane	No
543	0.211	GO:0006614	SRP-dependent cotranslational protein targeting to membrane	No
544	0.161	GO:0000184	nuclear-transcribed mRNA catabolic process, nonsense-mediated decay	No
545	0.152	R-HSA-927802	Nonsense-Mediated Decay (NMD)	No
546	0.152	R-HSA-975957	Nonsense Mediated Decay (NMD) enhanced by the Exon Junction Complex (EJC)	No
547	0.138	R-HSA-2408522	Selenoamino acid metabolism	No
548	0.164	GO:0022626	cytosolic ribosome	No
549	0.197	3010	Ribosome	No
550	0.17	R-HSA-72764	Eukaryotic Translation Termination	No
551	0.192	R-HSA-975956	Nonsense Mediated Decay (NMD) independent of the Exon Junction Complex (EJC)	No
552	0.196	R-HSA-2408557	Selenocysteine synthesis	No
553	0.197	R-HSA-192823	Viral mRNA Translation	No
554	0.171	R-HSA-156842	Eukaryotic Translation Elongation	No
555	0.204	R-HSA-156902	Peptide chain elongation	No
556	0	GO:0015145	monosaccharide transmembrane transporter activity	No
557	0	GO:0005355	glucose transmembrane transporter activity	No
558	0	GO:0015149	hexose transmembrane transporter activity	No
559	0	R-HSA-189200	Cellular hexose transport	No
560	0	GO:0015144	carbohydrate transmembrane transporter activity	No
561	0	GO:0051119	sugar transmembrane transporter activity	No
562	0	GO:0008643	carbohydrate transport	No
563	0	GO:0015758	glucose transport	No
564	0	GO:0008645	hexose transport	No
565	0	GO:0015749	monosaccharide transport	No
566	0	GO:0010828	positive regulation of glucose transport	No
567	0	GO:0046326	positive regulation of glucose import	No
568	0	GO:0010827	regulation of glucose transport	No
569	0	GO:0046323	glucose import	No
570	0	GO:0046324	regulation of glucose import	No
571	0	GO:0044275	cellular carbohydrate catabolic process	No
572	0	R-HSA-70221	Glycogen breakdown (glycogenolysis)	No
573	0	GO:0005980	glycogen catabolic process	No
574	0	GO:0044247	cellular polysaccharide catabolic process	No
575	0	GO:0000272	polysaccharide catabolic process	No
576	0	GO:0009251	glucan catabolic process	No
577	0	GO:0005976	polysaccharide metabolic process	No
578	0	GO:0044264	cellular polysaccharide metabolic process	No
579	0	GO:0006112	energy reserve metabolic process	No
580	0.017	GO:0005977	glycogen metabolic process	No
581	0.017	GO:0006073	cellular glucan metabolic process	No
582	0.017	GO:0044042	glucan metabolic process	No
583	0	GO:0005978	glycogen biosynthetic process	No
584	0	GO:0009250	glucan biosynthetic process	No
585	0	GO:0034637	cellular carbohydrate biosynthetic process	No
586	0	GO:0000271	polysaccharide biosynthetic process	No
587	0	GO:0033692	cellular polysaccharide biosynthetic process	No
588	0	GO:0006109	regulation of carbohydrate metabolic process	No
589	0	GO:0043255	regulation of carbohydrate biosynthetic process	No
590	0	GO:0010675	regulation of cellular carbohydrate metabolic process	No
591	0	GO:0010906	regulation of glucose metabolic process	No
592	0	GO:0006111	regulation of gluconeogenesis	No
593	0	GO:0010677	negative regulation of cellular carbohydrate metabolic process	No
594	0	GO:0045912	negative regulation of carbohydrate metabolic process	No
595	0	GO:0032881	regulation of polysaccharide metabolic process	No
596	0	GO:0032885	regulation of polysaccharide biosynthetic process	No
597	0	GO:0070873	regulation of glycogen metabolic process	No
598	0	GO:0005979	regulation of glycogen biosynthetic process	No
599	0	GO:0010962	regulation of glucan biosynthetic process	No
600	0	GO:0045913	positive regulation of carbohydrate metabolic process	No
601	0	GO:0010676	positive regulation of cellular carbohydrate metabolic process	No
602	0	GO:0010907	positive regulation of glucose metabolic process	No
603	0	GO:0016052	carbohydrate catabolic process	No
604	0	GO:0009132	nucleoside diphosphate metabolic process	No
605	0	GO:0006165	nucleoside diphosphate phosphorylation	No
606	0	GO:0046939	nucleotide phosphorylation	No
607	0	GO:0009185	ribonucleoside diphosphate metabolic process	No
608	0	GO:0009135	purine nucleoside diphosphate metabolic process	No
609	0	GO:0009179	purine ribonucleoside diphosphate metabolic process	No
610	0	GO:0046031	ADP metabolic process	No
611	0	GO:0006096	glycolytic process	No
612	0	GO:0006757	ATP generation from ADP	No
613	0.012	GO:0006090	pyruvate metabolic process	No
614	0	GO:0051193	regulation of cofactor metabolic process	No
615	0	GO:0051196	regulation of coenzyme metabolic process	No
616	0	GO:0043467	regulation of generation of precursor metabolites and energy	No
617	0	GO:1903578	regulation of ATP metabolic process	No
618	0	GO:0006110	regulation of glycolytic process	No
619	0	GO:0043470	regulation of carbohydrate catabolic process	No
620	0	GO:0019674	NAD metabolic process	No
621	0	GO:0006733	oxidoreduction coenzyme metabolic process	No
622	0	GO:0072524	pyridine-containing compound metabolic process	No
623	0	GO:0019362	pyridine nucleotide metabolic process	No
624	0	GO:0046496	nicotinamide nucleotide metabolic process	No
625	0	R-HSA-71387	Metabolism of carbohydrates	No
626	0	R-HSA-70171	Glycolysis	No
627	0	R-HSA-70326	Glucose metabolism	No
628	0	GO:0019320	hexose catabolic process	No
629	0	GO:0046365	monosaccharide catabolic process	No
630	0	GO:0006734	NADH metabolic process	No
631	0	GO:0006007	glucose catabolic process	No
632	0	GO:0061718	glucose catabolic process to pyruvate	No
633	0	GO:0061621	canonical glycolysis	No
634	0	GO:0061620	glycolytic process through glucose-6-phosphate	No
635	0	GO:0006735	NADH regeneration	No
636	0	GO:0061615	glycolytic process through fructose-6-phosphate	No
637	0	GO:0006081	cellular aldehyde metabolic process	No
638	0	30	Pentose phosphate pathway	No
639	0	R-HSA-71336	Pentose phosphate pathway (hexose monophosphate shunt)	No
640	0.031	GO:0006739	NADP metabolic process	No
641	0	GO:0019682	glyceraldehyde-3-phosphate metabolic process	No
642	0	GO:0006098	pentose-phosphate shunt	No
643	0	GO:0051156	glucose 6-phosphate metabolic process	No
644	0	R-HSA-70263	Gluconeogenesis	No
645	0	GO:0046364	monosaccharide biosynthetic process	No
646	0	GO:0006094	gluconeogenesis	No
647	0	GO:0019319	hexose biosynthetic process	No
648	0	GO:0005996	monosaccharide metabolic process	No
649	0	GO:0006006	glucose metabolic process	No
650	0	GO:0019318	hexose metabolic process	No
651	0	GO:0005975	carbohydrate metabolic process	No
652	0	GO:0044262	cellular carbohydrate metabolic process	No
653	0	GO:0016051	carbohydrate biosynthetic process	No
654	0.043	GO:0005643	nuclear pore	No
655	0.009	R-HSA-168253	Host Interactions with Influenza Factors	No
656	0.009	R-HSA-168276	NS1 Mediated Effects on Host Pathways	No
657	0.01	R-HSA-159231	Transport of Mature mRNA Derived from an Intronless Transcript	No
658	0.021	R-HSA-159234	Transport of Mature mRNAs Derived from Intronless Transcripts	No
659	0.02	R-HSA-159227	Transport of the SLBP independent Mature mRNA	No
660	0.021	R-HSA-159230	Transport of the SLBP Dependant Mature mRNA	No
661	0.02	R-HSA-168325	Viral Messenger RNA Synthesis	No
662	0.01	GO:0051031	tRNA transport	No
663	0.02	GO:0006409	tRNA export from nucleus	No
664	0.02	GO:0071431	tRNA-containing ribonucleoprotein complex export from nucleus	No
665	0.02	R-HSA-176033	Interactions of Vpr with host cellular proteins	No
666	0.02	R-HSA-180910	Vpr-mediated nuclear import of PICs	No
667	0.019	R-HSA-3301854	Nuclear Pore Complex (NPC) Disassembly	No
668	0.021	R-HSA-165054	Rev-mediated nuclear export of HIV RNA	No
669	0.02	R-HSA-177243	Interactions of Rev with host cellular proteins	No
670	0.021	R-HSA-168274	Export of Viral Ribonucleoproteins from Nucleus	No
671	0.038	R-HSA-168333	NEP/NS2 Interacts with the Cellular Export Machinery	No
672	0.02	R-HSA-170822	Regulation of Glucokinase by Glucokinase Regulatory Protein	No
673	0.02	R-HSA-168271	Transport of Ribonucleoproteins into the Host Nucleus	No
674	0.038	R-HSA-180746	Nuclear import of Rev protein	No
675	0.019	R-HSA-2980766	Nuclear Envelope Breakdown	No
676	0.019	GO:0007077	mitotic nuclear envelope disassembly	No
677	0.018	GO:0030397	membrane disassembly	No
678	0.018	GO:0051081	nuclear envelope disassembly	No
679	0	GO:0006997	nucleus organization	No
680	0.009	GO:0006998	nuclear envelope organization	No
681	0	GO:0009266	response to temperature stimulus	No
682	0	GO:0009408	response to heat	No
683	0	GO:0034605	cellular response to heat	No
684	0.014	R-HSA-3371453	Regulation of HSF1-mediated heat shock response	No
685	0	GO:1900034	regulation of cellular response to heat	No
686	0.014	R-HSA-3371556	Cellular response to heat stress	No
687	0	GO:0000387	spliceosomal snRNP assembly	No
688	0	GO:0034719	SMN-Sm protein complex	No
689	0.039	3013	RNA transport	No
690	0.019	R-HSA-191859	snRNP Assembly	No
691	0.019	R-HSA-194441	Metabolism of non-coding RNA	No
692	0	GO:0005635	nuclear envelope	No
693	0	GO:0031965	nuclear membrane	No
694	0	GO:0006999	nuclear pore organization	No
695	0.01	GO:0005487	nucleocytoplasmic transporter activity	No
696	0	GO:0017056	structural constituent of nuclear pore	No
697	0	GO:0000394	RNA splicing, via endonucleolytic cleavage and ligation	No
698	0.017	R-HSA-6784531	tRNA processing in the nucleus	No
699	0.009	R-HSA-72306	tRNA processing	No
700	0.02	GO:0016925	protein sumoylation	No
701	0.02	R-HSA-4615885	SUMOylation of DNA replication proteins	No
702	0.014	R-HSA-4551638	SUMOylation of chromatin organization proteins	No
703	0.009	R-HSA-4570464	SUMOylation of RNA binding proteins	No
704	0.013	R-HSA-3108214	SUMOylation of DNA damage response and repair proteins	No
705	0.015	R-HSA-2990846	SUMOylation	No
706	0.014	R-HSA-3108232	SUMO E3 ligases SUMOylate target proteins	No
707	0.011	GO:0044766	multi-organism transport	No
708	0.011	GO:1902579	multi-organism localization	No
709	0.011	GO:0046794	transport of virus	No
710	0.011	GO:0075733	intracellular transport of virus	No
711	0.039	R-HSA-913531	Interferon Signaling	No
712	0.008	R-HSA-1169408	ISG15 antiviral mechanism	No
713	0.008	R-HSA-1169410	Antiviral mechanism by IFN-stimulated genes	No
714	0.025	GO:0060968	regulation of gene silencing	No
715	0.018	GO:0060964	regulation of gene silencing by miRNA	No
716	0.018	GO:0060147	regulation of posttranscriptional gene silencing	No
717	0.018	GO:0060966	regulation of gene silencing by RNA	No
718	0.01	R-HSA-162587	HIV Life Cycle	No
719	0.01	R-HSA-162599	Late Phase of HIV Life Cycle	No
720	0.048	R-HSA-162909	Host Interactions of HIV factors	No
721	0.032	R-HSA-162906	HIV Infection	No
722	0.047	R-HSA-5663205	Infectious disease	No
723	0.011	GO:0006518	peptide metabolic process	No
724	0.038	GO:0043604	amide biosynthetic process	No
725	0.063	GO:0006412	translation	No
726	0.055	GO:0043043	peptide biosynthetic process	No
727	0	GO:0010608	posttranscriptional regulation of gene expression	No
728	0	GO:0006417	regulation of translation	No
729	0	GO:0034248	regulation of cellular amide metabolic process	No
730	0.013	GO:0040029	regulation of gene expression, epigenetic	No
731	0.013	GO:0016458	gene silencing	No
732	0	GO:0017148	negative regulation of translation	No
733	0	GO:0034249	negative regulation of cellular amide metabolic process	No
734	0.013	GO:0031047	gene silencing by RNA	No
735	0.025	GO:0035195	gene silencing by miRNA	No
736	0.025	GO:0016441	posttranscriptional gene silencing	No
737	0.025	GO:0035194	posttranscriptional gene silencing by RNA	No
738	0.019	GO:0003729	mRNA binding	No
739	0	GO:1903231	mRNA binding involved in posttranscriptional gene silencing	No
740	0.037	R-HSA-159236	Transport of Mature mRNA derived from an Intron-Containing Transcript	No
741	0.038	R-HSA-72202	Transport of Mature Transcript to Cytoplasm	No
742	0.031	GO:0006403	RNA localization	No
743	0	GO:0015931	nucleobase-containing compound transport	No
744	0.019	GO:0051236	establishment of RNA localization	No
745	0.009	GO:0050657	nucleic acid transport	No
746	0.009	GO:0050658	RNA transport	No
747	0	GO:0006611	protein export from nucleus	No
748	0	GO:0051168	nuclear export	No
749	0.008	GO:0051028	mRNA transport	No
750	0.009	GO:0006406	mRNA export from nucleus	No
751	0.009	GO:0071427	mRNA-containing ribonucleoprotein complex export from nucleus	No
752	0.009	GO:0006405	RNA export from nucleus	No
753	0.009	GO:0071166	ribonucleoprotein complex localization	No
754	0.009	GO:0071426	ribonucleoprotein complex export from nucleus	No
755	0.019	GO:0031123	RNA 3'-end processing	No
756	0	GO:0031124	mRNA 3'-end processing	No
757	0.031	GO:0006353	DNA-templated transcription, termination	No
758	0	R-HSA-72187	mRNA 3'-end processing	No
759	0.019	GO:0006369	termination of RNA polymerase II transcription	No
760	0.028	R-HSA-109688	Cleavage of Growing Transcript in the Termination Region	No
761	0.028	R-HSA-73856	RNA Polymerase II Transcription Termination	No
762	0	R-HSA-75067	Processing of Capped Intronless Pre-mRNA	No
763	0	R-HSA-77595	Processing of Intronless Pre-mRNAs	No
764	0	GO:0006379	mRNA cleavage	No
765	0	GO:0005849	mRNA cleavage factor complex	No
766	0	GO:0031440	regulation of mRNA 3'-end processing	No
767	0	GO:0006378	mRNA polyadenylation	No
768	0	GO:0043631	RNA polyadenylation	No
769	0	GO:0016303	1-phosphatidylinositol-3-kinase activity	No
770	0	GO:0052742	phosphatidylinositol kinase activity	No
771	0	R-HSA-74752	Signaling by Insulin receptor	No
772	0	R-HSA-2428928	IRS-related events triggered by IGF1R	No
773	0	R-HSA-2404192	Signaling by Type 1 Insulin-like Growth Factor 1 Receptor (IGF1R)	No
774	0	R-HSA-2428924	IGF1R signaling cascade	No
775	0	R-HSA-74751	Insulin receptor signalling cascade	No
776	0	R-HSA-109704	PI3K Cascade	No
777	0	R-HSA-112399	IRS-mediated signalling	No
778	0	GO:0051897	positive regulation of protein kinase B signaling	No
779	0	GO:0043491	protein kinase B signaling	No
780	0	GO:0051896	regulation of protein kinase B signaling	No
781	0	R-HSA-199418	Negative regulation of the PI3K/AKT network	No
782	0	R-HSA-6811558	PI5P, PP2A and IER3 Regulate PI3K/AKT Signaling	No
783	0	R-HSA-2219528	PI3K/AKT Signaling in Cancer	No
784	0	GO:0035004	phosphatidylinositol 3-kinase activity	No
785	0	R-HSA-2219530	Constitutive Signaling by Aberrant PI3K in Cancer	No
786	0	GO:0046934	phosphatidylinositol-4,5-bisphosphate 3-kinase activity	No
787	0	GO:0052813	phosphatidylinositol bisphosphate kinase activity	No
788	0	R-HSA-190242	FGFR1 ligand binding and activation	No
789	0	R-HSA-5654219	Phospholipase C-mediated cascade: FGFR1	No
790	0	R-HSA-190241	FGFR2 ligand binding and activation	No
791	0	R-HSA-2033519	Activated point mutants of FGFR2	No
792	0	R-HSA-5654221	Phospholipase C-mediated cascade; FGFR2	No
793	0	R-HSA-5654708	Downstream signaling of activated FGFR3	No
794	0	R-HSA-5655332	Signaling by FGFR3 in disease	No
795	0	R-HSA-8853338	Signaling by FGFR3 point mutants in cancer	No
796	0	R-HSA-5654706	FRS-mediated FGFR3 signaling	No
797	0	R-HSA-5654704	SHC-mediated cascade:FGFR3	No
798	0	R-HSA-5654228	Phospholipase C-mediated cascade; FGFR4	No
799	0	R-HSA-5654716	Downstream signaling of activated FGFR4	No
800	0	R-HSA-5654712	FRS-mediated FGFR4 signaling	No
801	0	R-HSA-5654719	SHC-mediated cascade:FGFR4	No
802	0	R-HSA-5654689	PI-3K cascade:FGFR1	No
803	0	R-HSA-5654695	PI-3K cascade:FGFR2	No
804	0	R-HSA-5654710	PI-3K cascade:FGFR3	No
805	0	R-HSA-5654720	PI-3K cascade:FGFR4	No
806	0	R-HSA-5654696	Downstream signaling of activated FGFR2	No
807	0	R-HSA-5654700	FRS-mediated FGFR2 signaling	No
808	0	R-HSA-5654699	SHC-mediated cascade:FGFR2	No
809	0	R-HSA-5654687	Downstream signaling of activated FGFR1	No
810	0	R-HSA-5654693	FRS-mediated FGFR1 signaling	No
811	0	R-HSA-5654688	SHC-mediated cascade:FGFR1	No
812	0	R-HSA-5654736	Signaling by FGFR1	No
813	0	R-HSA-5654741	Signaling by FGFR3	No
814	0	R-HSA-5654743	Signaling by FGFR4	No
815	0	R-HSA-1295596	Spry regulation of FGF signaling	No
816	0	R-HSA-5654732	Negative regulation of FGFR3 signaling	No
817	0	R-HSA-5654733	Negative regulation of FGFR4 signaling	No
818	0	R-HSA-5654726	Negative regulation of FGFR1 signaling	No
819	0	R-HSA-5654727	Negative regulation of FGFR2 signaling	No
820	0	R-HSA-1226099	Signaling by FGFR in disease	No
821	0	R-HSA-5655253	Signaling by FGFR2 in disease	No
822	0	R-HSA-1839126	FGFR2 mutant receptor activation	No
823	0	R-HSA-190236	Signaling by FGFR	No
824	0	R-HSA-5654738	Signaling by FGFR2	No
825	0	GO:0008543	fibroblast growth factor receptor signaling pathway	No
826	0	GO:0044344	cellular response to fibroblast growth factor stimulus	No
827	0	GO:0071774	response to fibroblast growth factor	No
828	0.082	GO:0042102	positive regulation of T cell proliferation	No
829	0.084	GO:0070665	positive regulation of leukocyte proliferation	No
830	0.075	GO:0032946	positive regulation of mononuclear cell proliferation	No
831	0.075	GO:0050671	positive regulation of lymphocyte proliferation	No
832	0.086	GO:0042098	T cell proliferation	No
833	0.075	GO:0042129	regulation of T cell proliferation	No
834	0.12	GO:0070663	regulation of leukocyte proliferation	No
835	0.109	GO:0032944	regulation of mononuclear cell proliferation	No
836	0.128	GO:0050670	regulation of lymphocyte proliferation	No
837	0.077	GO:0070661	leukocyte proliferation	No
838	0.075	GO:0032943	mononuclear cell proliferation	No
839	0.065	GO:0046651	lymphocyte proliferation	No
840	0.033	GO:0098609	cell-cell adhesion	No
841	0	GO:0007155	cell adhesion	No
842	0	GO:0022610	biological adhesion	No
843	0.036	GO:0030155	regulation of cell adhesion	No
844	0.05	GO:0045785	positive regulation of cell adhesion	No
845	0.077	GO:0022409	positive regulation of cell-cell adhesion	No
846	0.119	GO:0050870	positive regulation of T cell activation	No
847	0.121	GO:1903039	positive regulation of leukocyte cell-cell adhesion	No
848	0.058	GO:0022407	regulation of cell-cell adhesion	No
849	0.141	GO:0007159	leukocyte cell-cell adhesion	No
850	0.118	GO:0050863	regulation of T cell activation	No
851	0.131	GO:1903037	regulation of leukocyte cell-cell adhesion	No
852	0.114	GO:0042110	T cell activation	No
853	0.127	GO:0046649	lymphocyte activation	No
854	0.11	GO:0051251	positive regulation of lymphocyte activation	No
855	0.122	GO:0002696	positive regulation of leukocyte activation	No
856	0.112	GO:0050867	positive regulation of cell activation	No
857	0.126	GO:0051249	regulation of lymphocyte activation	No
858	0.127	GO:0002694	regulation of leukocyte activation	No
859	0.126	GO:0050865	regulation of cell activation	No
860	0.033	R-HSA-909733	Interferon alpha/beta signaling	No
861	0.028	GO:0034340	response to type I interferon	No
862	0.027	GO:0060337	type I interferon signaling pathway	No
863	0.027	GO:0071357	cellular response to type I interferon	No
864	0	GO:0060338	regulation of type I interferon-mediated signaling pathway	No
865	0	R-HSA-912694	Regulation of IFNA signaling	No
866	0	GO:0043330	response to exogenous dsRNA	No
867	0	GO:0002323	natural killer cell activation involved in immune response	No
868	-0.02	GO:0005132	type I interferon receptor binding	No
869	0	GO:0042501	serine phosphorylation of STAT protein	No
870	0	GO:0033139	regulation of peptidyl-serine phosphorylation of STAT protein	No
871	0	GO:0033141	positive regulation of peptidyl-serine phosphorylation of STAT protein	No
872	0	GO:0032633	interleukin-4 production	No
873	0	GO:0032673	regulation of interleukin-4 production	No
874	0.035	GO:0046633	alpha-beta T cell proliferation	No
875	0.041	GO:0046640	regulation of alpha-beta T cell proliferation	No
876	0	GO:0002828	regulation of type 2 immune response	No
877	0	GO:0042092	type 2 immune response	No
878	0.022	GO:0032620	interleukin-17 production	No
879	0.012	GO:0032660	regulation of interleukin-17 production	No
880	0	GO:0030101	natural killer cell activation	No
881	0	GO:0032814	regulation of natural killer cell activation	No
882	0	GO:0002833	positive regulation of response to biotic stimulus	No
883	0	GO:0002347	response to tumor cell	No
884	0	GO:0002440	production of molecular mediator of immune response	No
885	0	GO:0002377	immunoglobulin production	No
886	0	GO:0030183	B cell differentiation	No
887	0	GO:0002285	lymphocyte activation involved in immune response	No
888	0	GO:0002286	T cell activation involved in immune response	No
889	0	GO:0042104	positive regulation of activated T cell proliferation	No
890	0	GO:0046006	regulation of activated T cell proliferation	No
891	0	GO:0050798	activated T cell proliferation	No
892	0.024	GO:0032729	positive regulation of interferon-gamma production	No
893	0.045	GO:0032609	interferon-gamma production	No
894	0.023	GO:0032649	regulation of interferon-gamma production	No
895	0	GO:0032733	positive regulation of interleukin-10 production	No
896	0	GO:0032613	interleukin-10 production	No
897	0	GO:0032653	regulation of interleukin-10 production	No
898	0	GO:0032735	positive regulation of interleukin-12 production	No
899	0.035	GO:0032615	interleukin-12 production	No
900	0.035	GO:0032655	regulation of interleukin-12 production	No
901	0	GO:1903557	positive regulation of tumor necrosis factor superfamily cytokine production	No
902	0	GO:0032760	positive regulation of tumor necrosis factor production	No
903	0	GO:0032640	tumor necrosis factor production	No
904	0.01	GO:0032680	regulation of tumor necrosis factor production	No
905	0.01	GO:0071706	tumor necrosis factor superfamily cytokine production	No
906	0.01	GO:1903555	regulation of tumor necrosis factor superfamily cytokine production	No
907	0	GO:0032715	negative regulation of interleukin-6 production	No
908	0	GO:0032720	negative regulation of tumor necrosis factor production	No
909	0	GO:1903556	negative regulation of tumor necrosis factor superfamily cytokine production	No
910	0	GO:0042108	positive regulation of cytokine biosynthetic process	No
911	0	GO:0042035	regulation of cytokine biosynthetic process	No
912	0	GO:0042089	cytokine biosynthetic process	No
913	0	GO:0042107	cytokine metabolic process	No
914	0.008	GO:0032722	positive regulation of chemokine production	No
915	0	GO:0032602	chemokine production	No
916	0	GO:0032642	regulation of chemokine production	No
917	0	GO:0072604	interleukin-6 secretion	No
918	0	GO:2000778	positive regulation of interleukin-6 secretion	No
919	0	GO:0032755	positive regulation of interleukin-6 production	No
920	0	GO:0032635	interleukin-6 production	No
921	0	GO:0032675	regulation of interleukin-6 production	No
922	0	GO:0072606	interleukin-8 secretion	No
923	0	GO:2000482	regulation of interleukin-8 secretion	No
924	0	GO:0032757	positive regulation of interleukin-8 production	No
925	0	GO:0032637	interleukin-8 production	No
926	0	GO:0032677	regulation of interleukin-8 production	No
927	0	GO:0043123	positive regulation of I-kappaB kinase/NF-kappaB signaling	No
928	0	GO:0007249	I-kappaB kinase/NF-kappaB signaling	No
929	0	GO:0043122	regulation of I-kappaB kinase/NF-kappaB signaling	No
930	0	GO:0032088	negative regulation of NF-kappaB transcription factor activity	No
931	0	GO:0043433	negative regulation of DNA binding transcription factor activity	No
932	0	GO:0051092	positive regulation of NF-kappaB transcription factor activity	No
933	0	GO:0051090	regulation of DNA binding transcription factor activity	No
934	0	GO:0051091	positive regulation of DNA binding transcription factor activity	No
935	0	GO:0010804	negative regulation of tumor necrosis factor-mediated signaling pathway	No
936	0	GO:0060761	negative regulation of response to cytokine stimulus	No
937	0	GO:0001960	negative regulation of cytokine-mediated signaling pathway	No
938	0	GO:0010803	regulation of tumor necrosis factor-mediated signaling pathway	No
939	0	GO:0060759	regulation of response to cytokine stimulus	No
940	0	GO:0001959	regulation of cytokine-mediated signaling pathway	No
941	0.045	GO:0019221	cytokine-mediated signaling pathway	No
942	0.01	GO:0034097	response to cytokine	No
943	0.029	GO:0071345	cellular response to cytokine stimulus	No
944	0	GO:0033209	tumor necrosis factor-mediated signaling pathway	No
945	0	GO:0034612	response to tumor necrosis factor	No
946	0	GO:0071356	cellular response to tumor necrosis factor	No
947	0.042	GO:0009615	response to virus	No
948	0.05	GO:0051607	defense response to virus	No
949	0	GO:0050691	regulation of defense response to virus by host	No
950	0	GO:0002230	positive regulation of defense response to virus by host	No
951	0	GO:0002831	regulation of response to biotic stimulus	No
952	0	GO:0050688	regulation of defense response to virus	No
953	0.014	GO:0045824	negative regulation of innate immune response	No
954	0	GO:0002698	negative regulation of immune effector process	No
955	0.025	GO:0050777	negative regulation of immune response	No
956	0.029	GO:0002683	negative regulation of immune system process	No
957	0	GO:0001818	negative regulation of cytokine production	No
958	0	GO:0002832	negative regulation of response to biotic stimulus	No
959	0	GO:0050687	negative regulation of defense response to virus	No
960	0.032	GO:0031663	lipopolysaccharide-mediated signaling pathway	No
961	0	GO:0031664	regulation of lipopolysaccharide-mediated signaling pathway	No
962	0.011	GO:0001819	positive regulation of cytokine production	No
963	0.023	GO:0001816	cytokine production	No
964	0	GO:0001817	regulation of cytokine production	No
965	0.011	GO:0032101	regulation of response to external stimulus	No
966	0.07	GO:0006954	inflammatory response	No
967	0.017	GO:0050727	regulation of inflammatory response	No
968	0	GO:0032102	negative regulation of response to external stimulus	No
969	0	GO:0031348	negative regulation of defense response	No
970	0	GO:0050728	negative regulation of inflammatory response	No
971	0.057	GO:0002237	response to molecule of bacterial origin	No
972	0.056	GO:0032496	response to lipopolysaccharide	No
973	0.033	GO:0071216	cellular response to biotic stimulus	No
974	0.054	GO:0071219	cellular response to molecule of bacterial origin	No
975	0.053	GO:0071222	cellular response to lipopolysaccharide	No
976	0	GO:0042742	defense response to bacterium	No
977	0.008	GO:0098542	defense response to other organism	No
978	0.018	GO:0009617	response to bacterium	No
979	0	GO:0009607	response to biotic stimulus	No
980	0.008	GO:0043207	response to external biotic stimulus	No
981	0.008	GO:0051707	response to other organism	No
982	0	GO:0039529	RIG-I signaling pathway	No
983	0	GO:0039535	regulation of RIG-I signaling pathway	No
984	0	GO:0039528	cytoplasmic pattern recognition receptor signaling pathway in response to virus	No
985	0	GO:0039531	regulation of viral-induced cytoplasmic pattern recognition receptor signaling pathway	No
986	0	GO:0044764	multi-organism cellular process	No
987	0	GO:0098586	cellular response to virus	No
988	0	GO:0032727	positive regulation of interferon-alpha production	No
989	0	GO:0032607	interferon-alpha production	No
990	0	GO:0032647	regulation of interferon-alpha production	No
991	0	GO:0032728	positive regulation of interferon-beta production	No
992	0	GO:0032608	interferon-beta production	No
993	0	GO:0032648	regulation of interferon-beta production	No
994	0	R-HSA-1834949	Cytosolic sensors of pathogen-associated DNA	No
995	0	GO:0032481	positive regulation of type I interferon production	No
996	0	GO:0032479	regulation of type I interferon production	No
997	0	GO:0032606	type I interferon production	No
998	0	4623	Cytosolic DNA-sensing pathway	No
999	0	R-HSA-933541	TRAF6 mediated IRF7 activation	No
1000	0	4622	RIG-I-like receptor signaling pathway	No
1001	0	R-HSA-168928	DDX58/IFIH1-mediated induction of interferon-alpha/beta	No
1002	0	R-HSA-5689896	Ovarian tumor domain proteases	No
1003	0	GO:0032480	negative regulation of type I interferon production	No
1004	0	R-HSA-936440	Negative regulators of DDX58/IFIH1 signaling	No
1005	0	GO:0002701	negative regulation of production of molecular mediator of immune response	No
1006	0	GO:0002719	negative regulation of cytokine production involved in immune response	No
1007	0	GO:0002820	negative regulation of adaptive immune response	No
1008	0	GO:0002823	negative regulation of adaptive immune response based on somatic recombination of immune receptors built from immunoglobulin superfamily domains	No
1009	0	GO:0002704	negative regulation of leukocyte mediated immunity	No
1010	0	GO:0002707	negative regulation of lymphocyte mediated immunity	No
1011	0	GO:0042130	negative regulation of T cell proliferation	No
1012	0.048	GO:0070664	negative regulation of leukocyte proliferation	No
1013	0.038	GO:0032945	negative regulation of mononuclear cell proliferation	No
1014	0.038	GO:0050672	negative regulation of lymphocyte proliferation	No
1015	0	GO:0046636	negative regulation of alpha-beta T cell activation	No
1016	0	GO:1902106	negative regulation of leukocyte differentiation	No
1017	0	GO:0045581	negative regulation of T cell differentiation	No
1018	0	GO:0045620	negative regulation of lymphocyte differentiation	No
1019	0	GO:0007162	negative regulation of cell adhesion	No
1020	0	GO:0022408	negative regulation of cell-cell adhesion	No
1021	0.039	GO:0050868	negative regulation of T cell activation	No
1022	0.04	GO:1903038	negative regulation of leukocyte cell-cell adhesion	No
1023	0.071	GO:0050866	negative regulation of cell activation	No
1024	0.074	GO:0002695	negative regulation of leukocyte activation	No
1025	0.063	GO:0051250	negative regulation of lymphocyte activation	No
1026	0	GO:1903708	positive regulation of hemopoiesis	No
1027	0	GO:1902107	positive regulation of leukocyte differentiation	No
1028	0	GO:0045639	positive regulation of myeloid cell differentiation	No
1029	0	GO:0002763	positive regulation of myeloid leukocyte differentiation	No
1030	0	GO:0045066	regulatory T cell differentiation	No
1031	0	GO:0045589	regulation of regulatory T cell differentiation	No
1032	0.061	GO:0030098	lymphocyte differentiation	No
1033	0.025	GO:0030217	T cell differentiation	No
1034	0.053	GO:0002521	leukocyte differentiation	No
1035	0	GO:1902105	regulation of leukocyte differentiation	No
1036	0	GO:0045582	positive regulation of T cell differentiation	No
1037	0	GO:0045621	positive regulation of lymphocyte differentiation	No
1038	0	GO:0045580	regulation of T cell differentiation	No
1039	0.011	GO:0045619	regulation of lymphocyte differentiation	No
1040	0	GO:0030099	myeloid cell differentiation	No
1041	0	GO:0045637	regulation of myeloid cell differentiation	No
1042	0	GO:1903706	regulation of hemopoiesis	No
1043	0	GO:0002520	immune system development	No
1044	0	GO:0030097	hemopoiesis	No
1045	0	GO:0048534	hematopoietic or lymphoid organ development	No
1046	0	GO:0030316	osteoclast differentiation	No
1047	0	GO:0045670	regulation of osteoclast differentiation	No
1048	0	GO:0002573	myeloid leukocyte differentiation	No
1049	0	GO:0002761	regulation of myeloid leukocyte differentiation	No
1050	0	GO:1903707	negative regulation of hemopoiesis	No
1051	0	GO:0045638	negative regulation of myeloid cell differentiation	No
1052	0	GO:0002762	negative regulation of myeloid leukocyte differentiation	No
1053	0	GO:0045671	negative regulation of osteoclast differentiation	No
1054	0.013	GO:0043300	regulation of leukocyte degranulation	No
1055	0.012	GO:0002886	regulation of myeloid leukocyte mediated immunity	No
1056	0.02	GO:0033003	regulation of mast cell activation	No
1057	0.012	GO:0033006	regulation of mast cell activation involved in immune response	No
1058	0.012	GO:0043304	regulation of mast cell degranulation	No
1059	0	GO:0032418	lysosome localization	No
1060	0.03	GO:0045576	mast cell activation	No
1061	0.03	GO:0002448	mast cell mediated immunity	No
1062	0.029	GO:0002279	mast cell activation involved in immune response	No
1063	0.029	GO:0043303	mast cell degranulation	No
1064	0	GO:0046426	negative regulation of JAK-STAT cascade	No
1065	0	GO:1904893	negative regulation of STAT cascade	No
1066	0	GO:0007259	JAK-STAT cascade	No
1067	0	GO:0097696	STAT cascade	No
1068	0	GO:0046425	regulation of JAK-STAT cascade	No
1069	0	GO:1904892	regulation of STAT cascade	No
1070	0	GO:0046427	positive regulation of JAK-STAT cascade	No
1071	0	GO:1904894	positive regulation of STAT cascade	No
1072	0	GO:0042531	positive regulation of tyrosine phosphorylation of STAT protein	No
1073	0	GO:0007260	tyrosine phosphorylation of STAT protein	No
1074	0	GO:0042509	regulation of tyrosine phosphorylation of STAT protein	No
1075	0	GO:0018108	peptidyl-tyrosine phosphorylation	No
1076	0	GO:0018212	peptidyl-tyrosine modification	No
1077	0	GO:0050730	regulation of peptidyl-tyrosine phosphorylation	No
1078	0	GO:0050731	positive regulation of peptidyl-tyrosine phosphorylation	No
1079	0	GO:0072538	T-helper 17 type immune response	No
1080	0	GO:0072539	T-helper 17 cell differentiation	No
1081	0	GO:0002360	T cell lineage commitment	No
1082	0	GO:0043369	CD4-positive or CD8-positive, alpha-beta T cell lineage commitment	No
1083	0	GO:0045058	T cell selection	No
1084	0	GO:0043368	positive T cell selection	No
1085	0.024	GO:0046631	alpha-beta T cell activation	No
1086	0.01	GO:0046632	alpha-beta T cell differentiation	No
1087	0.011	GO:0035710	CD4-positive, alpha-beta T cell activation	No
1088	0	GO:0002292	T cell differentiation involved in immune response	No
1089	0	GO:0042093	T-helper cell differentiation	No
1090	0	GO:0043367	CD4-positive, alpha-beta T cell differentiation	No
1091	0	GO:0002294	CD4-positive, alpha-beta T cell differentiation involved in immune response	No
1092	0	GO:0002287	alpha-beta T cell activation involved in immune response	No
1093	0	GO:0002293	alpha-beta T cell differentiation involved in immune response	No
1094	0.012	GO:0042088	T-helper 1 type immune response	No
1095	0.011	GO:0046634	regulation of alpha-beta T cell activation	No
1096	0.011	GO:0046635	positive regulation of alpha-beta T cell activation	No
1097	0	GO:2000514	regulation of CD4-positive, alpha-beta T cell activation	No
1098	0	GO:0043370	regulation of CD4-positive, alpha-beta T cell differentiation	No
1099	0	GO:0045622	regulation of T-helper cell differentiation	No
1100	0	GO:0043372	positive regulation of CD4-positive, alpha-beta T cell differentiation	No
1101	0.011	GO:2000516	positive regulation of CD4-positive, alpha-beta T cell activation	No
1102	0	GO:0046637	regulation of alpha-beta T cell differentiation	No
1103	0	GO:0046638	positive regulation of alpha-beta T cell differentiation	No
1104	0	GO:0002200	somatic diversification of immune receptors	No
1105	0	GO:0016445	somatic diversification of immunoglobulins	No
1106	0	GO:0002312	B cell activation involved in immune response	No
1107	0	GO:0002562	somatic diversification of immune receptors via germline recombination within a single locus	No
1108	0	GO:0016444	somatic cell DNA recombination	No
1109	0	GO:0002381	immunoglobulin production involved in immunoglobulin mediated immune response	No
1110	0	GO:0016447	somatic recombination of immunoglobulin gene segments	No
1111	0	GO:0045190	isotype switching	No
1112	0	GO:0002204	somatic recombination of immunoglobulin genes involved in immune response	No
1113	0	GO:0002208	somatic diversification of immunoglobulins involved in immune response	No
1114	0	GO:0002712	regulation of B cell mediated immunity	No
1115	0	GO:0002889	regulation of immunoglobulin mediated immune response	No
1116	0	GO:0002637	regulation of immunoglobulin production	No
1117	0	GO:0002639	positive regulation of immunoglobulin production	No
1118	0	GO:0002717	positive regulation of natural killer cell mediated immunity	No
1119	0	GO:0045954	positive regulation of natural killer cell mediated cytotoxicity	No
1120	0	GO:0002715	regulation of natural killer cell mediated immunity	No
1121	0	GO:0042269	regulation of natural killer cell mediated cytotoxicity	No
1122	0.008	GO:0002228	natural killer cell mediated immunity	No
1123	0	GO:0042267	natural killer cell mediated cytotoxicity	No
1124	0	GO:0001913	T cell mediated cytotoxicity	No
1125	0	GO:0001914	regulation of T cell mediated cytotoxicity	No
1126	0	GO:0001906	cell killing	No
1127	0.008	GO:0001909	leukocyte mediated cytotoxicity	No
1128	0.026	GO:0001910	regulation of leukocyte mediated cytotoxicity	No
1129	0.017	GO:0031341	regulation of cell killing	No
1130	0	GO:0001912	positive regulation of leukocyte mediated cytotoxicity	No
1131	0	GO:0031343	positive regulation of cell killing	No
1132	0	GO:0002369	T cell cytokine production	No
1133	0	GO:0002724	regulation of T cell cytokine production	No
1134	0	GO:0002700	regulation of production of molecular mediator of immune response	No
1135	0	GO:0002702	positive regulation of production of molecular mediator of immune response	No
1136	0	GO:0002720	positive regulation of cytokine production involved in immune response	No
1137	0	GO:0002367	cytokine production involved in immune response	No
1138	0	GO:0002718	regulation of cytokine production involved in immune response	No
1139	0.031	GO:0002697	regulation of immune effector process	No
1140	0.019	GO:0002699	positive regulation of immune effector process	No
1141	0	GO:0002705	positive regulation of leukocyte mediated immunity	No
1142	0	GO:0002708	positive regulation of lymphocyte mediated immunity	No
1143	0	GO:0002711	positive regulation of T cell mediated immunity	No
1144	0	GO:0002821	positive regulation of adaptive immune response	No
1145	0	GO:0002824	positive regulation of adaptive immune response based on somatic recombination of immune receptors built from immunoglobulin superfamily domains	No
1146	0.014	GO:0002456	T cell mediated immunity	No
1147	0.014	GO:0002709	regulation of T cell mediated immunity	No
1148	0.015	GO:0002819	regulation of adaptive immune response	No
1149	0.016	GO:0002822	regulation of adaptive immune response based on somatic recombination of immune receptors built from immunoglobulin superfamily domains	No
1150	0.035	GO:0002703	regulation of leukocyte mediated immunity	No
1151	0.016	GO:0002706	regulation of lymphocyte mediated immunity	No
1152	0	GO:0097345	mitochondrial outer membrane permeabilization	No
1153	0	GO:1901028	regulation of mitochondrial outer membrane permeabilization involved in apoptotic signaling pathway	No
1154	0	GO:0046902	regulation of mitochondrial membrane permeability	No
1155	0	GO:0090559	regulation of membrane permeability	No
1156	0	GO:1902108	regulation of mitochondrial membrane permeability involved in apoptotic process	No
1157	0	GO:1902110	positive regulation of mitochondrial membrane permeability involved in apoptotic process	No
1158	0	GO:1905710	positive regulation of membrane permeability	No
1159	0	GO:0035794	positive regulation of mitochondrial membrane permeability	No
1160	0	GO:1902686	mitochondrial outer membrane permeabilization involved in programmed cell death	No
1161	0	GO:0008637	apoptotic mitochondrial changes	No
1162	0.016	GO:0007006	mitochondrial membrane organization	No
1163	0	R-HSA-111447	Activation of BAD and translocation to mitochondria	No
1164	0	GO:0051205	protein insertion into membrane	No
1165	0	GO:1901030	positive regulation of mitochondrial outer membrane permeabilization involved in apoptotic signaling pathway	No
1166	0	GO:1900739	regulation of protein insertion into mitochondrial membrane involved in apoptotic signaling pathway	No
1167	0	GO:1900740	positive regulation of protein insertion into mitochondrial membrane involved in apoptotic signaling pathway	No
1168	0	GO:0001844	protein insertion into mitochondrial membrane involved in apoptotic signaling pathway	No
1169	0	GO:0051204	protein insertion into mitochondrial membrane	No
1170	0	R-HSA-109606	Intrinsic Pathway for Apoptosis	No
1171	0	R-HSA-114452	Activation of BH3-only proteins	No
1172	0	GO:0035773	insulin secretion involved in cellular response to glucose stimulus	No
1173	0	GO:0061178	regulation of insulin secretion involved in cellular response to glucose stimulus	No
1174	0	GO:0033500	carbohydrate homeostasis	No
1175	0	GO:0042593	glucose homeostasis	No
1176	0	GO:0009743	response to carbohydrate	No
1177	0	GO:0009749	response to glucose	No
1178	0	GO:0009746	response to hexose	No
1179	0	GO:0034284	response to monosaccharide	No
1180	0	GO:0001678	cellular glucose homeostasis	No
1181	0	GO:0071322	cellular response to carbohydrate stimulus	No
1182	0	GO:0071333	cellular response to glucose stimulus	No
1183	0	GO:0071326	cellular response to monosaccharide stimulus	No
1184	0	GO:0071331	cellular response to hexose stimulus	No
1185	0	GO:0032024	positive regulation of insulin secretion	No
1186	0	GO:0046887	positive regulation of hormone secretion	No
1187	0	GO:0090277	positive regulation of peptide hormone secretion	No
1188	0	GO:0030073	insulin secretion	No
1189	0	GO:0050796	regulation of insulin secretion	No
1190	0	GO:0030072	peptide hormone secretion	No
1191	0	GO:0090276	regulation of peptide hormone secretion	No
1192	0	GO:0010817	regulation of hormone levels	No
1193	0	GO:0023061	signal release	No
1194	0	GO:0046883	regulation of hormone secretion	No
1195	0	GO:0009914	hormone transport	No
1196	0	GO:0046879	hormone secretion	No
1197	0	GO:0032731	positive regulation of interleukin-1 beta production	No
1198	0	GO:0032732	positive regulation of interleukin-1 production	No
1199	0	GO:0050716	positive regulation of interleukin-1 secretion	No
1200	0	GO:0050718	positive regulation of interleukin-1 beta secretion	No
1201	0	GO:0032692	negative regulation of interleukin-1 production	No
1202	0	GO:0032612	interleukin-1 production	No
1203	0	GO:0032652	regulation of interleukin-1 production	No
1204	0.009	GO:0032611	interleukin-1 beta production	No
1205	0	GO:0032651	regulation of interleukin-1 beta production	No
1206	0	GO:0050704	regulation of interleukin-1 secretion	No
1207	0	GO:0050706	regulation of interleukin-1 beta secretion	No
1208	0	GO:0050701	interleukin-1 secretion	No
1209	0.016	GO:0050702	interleukin-1 beta secretion	No
1210	0	GO:0050710	negative regulation of cytokine secretion	No
1211	0	GO:0002792	negative regulation of peptide secretion	No
1212	0	GO:0050709	negative regulation of protein secretion	No
1213	0	GO:0051048	negative regulation of secretion	No
1214	0	GO:1903531	negative regulation of secretion by cell	No
1215	0	GO:0051051	negative regulation of transport	No
1216	0	GO:0051224	negative regulation of protein transport	No
1217	0	GO:1904950	negative regulation of establishment of protein localization	No
1218	0	GO:0051046	regulation of secretion	No
1219	0	GO:1903530	regulation of secretion by cell	No
1220	0	GO:0002791	regulation of peptide secretion	No
1221	0	GO:0050708	regulation of protein secretion	No
1222	0	GO:0002790	peptide secretion	No
1223	0	GO:0009306	protein secretion	No
1224	0.017	GO:0050715	positive regulation of cytokine secretion	No
1225	0.082	GO:0050663	cytokine secretion	No
1226	0.035	GO:0050707	regulation of cytokine secretion	No
1227	0	GO:0002793	positive regulation of peptide secretion	No
1228	0	GO:0050714	positive regulation of protein secretion	No
1229	0	GO:0051047	positive regulation of secretion	No
1230	0	GO:1903532	positive regulation of secretion by cell	No
1231	0	GO:0010821	regulation of mitochondrion organization	No
1232	0	GO:0010822	positive regulation of mitochondrion organization	No
1233	0	GO:1903747	regulation of establishment of protein localization to mitochondrion	No
1234	0	GO:1903749	positive regulation of establishment of protein localization to mitochondrion	No
1235	0	GO:1903533	regulation of protein targeting	No
1236	0	GO:1903214	regulation of protein targeting to mitochondrion	No
1237	0	GO:1903955	positive regulation of protein targeting to mitochondrion	No
1238	0.048	GO:0007005	mitochondrion organization	No
1239	0.018	GO:0006839	mitochondrial transport	No
1240	0	GO:0006626	protein targeting to mitochondrion	No
1241	0	GO:0070585	protein localization to mitochondrion	No
1242	0	GO:0072655	establishment of protein localization to mitochondrion	No
1243	0	GO:1903829	positive regulation of cellular protein localization	No
1244	0	GO:0032388	positive regulation of intracellular transport	No
1245	0	GO:0090316	positive regulation of intracellular protein transport	No
1246	0	GO:0060341	regulation of cellular localization	No
1247	0	GO:1903827	regulation of cellular protein localization	No
1248	0	GO:0032386	regulation of intracellular transport	No
1249	0	GO:0033157	regulation of intracellular protein transport	No
1250	0	GO:0032880	regulation of protein localization	No
1251	0	GO:0070201	regulation of establishment of protein localization	No
1252	0	GO:0051223	regulation of protein transport	No
1253	0	GO:0090087	regulation of peptide transport	No
1254	0	GO:0051050	positive regulation of transport	No
1255	0	GO:0051222	positive regulation of protein transport	No
1256	0	GO:1904951	positive regulation of establishment of protein localization	No
1257	0	GO:0072657	protein localization to membrane	No
1258	0.126	GO:0006612	protein targeting to membrane	No
1259	0.062	GO:0090150	establishment of protein localization to membrane	No
1260	0.031	GO:0006605	protein targeting	No
1261	0	GO:0006886	intracellular protein transport	No
1262	0	GO:0033365	protein localization to organelle	No
1263	0	GO:0072594	establishment of protein localization to organelle	No
1264	0	GO:0046823	negative regulation of nucleocytoplasmic transport	No
1265	0	GO:1900181	negative regulation of protein localization to nucleus	No
1266	0	GO:0042308	negative regulation of protein import into nucleus	No
1267	0	GO:1904590	negative regulation of protein import	No
1268	0	GO:1903828	negative regulation of cellular protein localization	No
1269	0	GO:0032387	negative regulation of intracellular transport	No
1270	0	GO:0090317	negative regulation of intracellular protein transport	No
1271	0	GO:0051220	cytoplasmic sequestering of protein	No
1272	0	GO:0042994	cytoplasmic sequestering of transcription factor	No
1273	0	GO:0043124	negative regulation of I-kappaB kinase/NF-kappaB signaling	No
1274	0	GO:0042347	negative regulation of NF-kappaB import into nucleus	No
1275	0	GO:0042992	negative regulation of transcription factor import into nucleus	No
1276	0	GO:0042346	positive regulation of NF-kappaB import into nucleus	No
1277	0	GO:0042993	positive regulation of transcription factor import into nucleus	No
1278	0	GO:0042345	regulation of NF-kappaB import into nucleus	No
1279	0	GO:0042348	NF-kappaB import into nucleus	No
1280	0	GO:0042990	regulation of transcription factor import into nucleus	No
1281	0	GO:0042991	transcription factor import into nucleus	No
1282	0	GO:0006913	nucleocytoplasmic transport	No
1283	0	GO:0051169	nuclear transport	No
1284	0	GO:0034504	protein localization to nucleus	No
1285	0	GO:0017038	protein import	No
1286	0	GO:0006606	protein import into nucleus	No
1287	0	GO:0051170	nuclear import	No
1288	0	GO:1900180	regulation of protein localization to nucleus	No
1289	0	GO:0046822	regulation of nucleocytoplasmic transport	No
1290	0	GO:0042306	regulation of protein import into nucleus	No
1291	0	GO:1904589	regulation of protein import	No
1292	0	GO:1900182	positive regulation of protein localization to nucleus	No
1293	0	GO:0046824	positive regulation of nucleocytoplasmic transport	No
1294	0	GO:0042307	positive regulation of protein import into nucleus	No
1295	0	GO:1904591	positive regulation of protein import	No
1296	0	GO:0040017	positive regulation of locomotion	No
1297	0	GO:0030335	positive regulation of cell migration	No
1298	0	GO:0051272	positive regulation of cellular component movement	No
1299	0	GO:2000147	positive regulation of cell motility	No
1300	0	GO:0030334	regulation of cell migration	No
1301	0	GO:0051270	regulation of cellular component movement	No
1302	0	GO:0040012	regulation of locomotion	No
1303	0	GO:2000145	regulation of cell motility	No
1304	0	GO:0048646	anatomical structure formation involved in morphogenesis	No
1305	0	GO:0072359	circulatory system development	No
1306	0.019	GO:0001525	angiogenesis	No
1307	0.021	GO:0048514	blood vessel morphogenesis	No
1308	0.022	GO:0001568	blood vessel development	No
1309	0.022	GO:0001944	vasculature development	No
1310	0.022	GO:0072358	cardiovascular system development	No
1311	0	GO:0045765	regulation of angiogenesis	No
1312	0	GO:1901342	regulation of vasculature development	No
1313	0	GO:0045766	positive regulation of angiogenesis	No
1314	0	GO:1904018	positive regulation of vasculature development	No
1315	0	GO:0040013	negative regulation of locomotion	No
1316	0	GO:0030336	negative regulation of cell migration	No
1317	0	GO:0051271	negative regulation of cellular component movement	No
1318	0	GO:2000146	negative regulation of cell motility	No
1319	0	GO:1901343	negative regulation of vasculature development	No
1320	0	GO:0016525	negative regulation of angiogenesis	No
1321	0	GO:2000181	negative regulation of blood vessel morphogenesis	No
1322	0	GO:0001937	negative regulation of endothelial cell proliferation	No
1323	0	GO:0050680	negative regulation of epithelial cell proliferation	No
1324	0	GO:0002043	blood vessel endothelial cell proliferation involved in sprouting angiogenesis	No
1325	0	GO:1903672	positive regulation of sprouting angiogenesis	No
1326	0	GO:0090051	negative regulation of cell migration involved in sprouting angiogenesis	No
1327	0	GO:0002042	cell migration involved in sprouting angiogenesis	No
1328	0	GO:0090049	regulation of cell migration involved in sprouting angiogenesis	No
1329	0	GO:0002040	sprouting angiogenesis	No
1330	0	GO:1903670	regulation of sprouting angiogenesis	No
1331	0	GO:1903671	negative regulation of sprouting angiogenesis	No
1332	0	GO:0043537	negative regulation of blood vessel endothelial cell migration	No
1333	0	GO:0010596	negative regulation of endothelial cell migration	No
1334	0	GO:0010633	negative regulation of epithelial cell migration	No
1335	0	GO:0043536	positive regulation of blood vessel endothelial cell migration	No
1336	0	GO:0043534	blood vessel endothelial cell migration	No
1337	0	GO:0043535	regulation of blood vessel endothelial cell migration	No
1338	0	GO:0001938	positive regulation of endothelial cell proliferation	No
1339	0.008	GO:0001935	endothelial cell proliferation	No
1340	0.008	GO:0001936	regulation of endothelial cell proliferation	No
1341	0	GO:0050679	positive regulation of epithelial cell proliferation	No
1342	0	GO:0050673	epithelial cell proliferation	No
1343	0	GO:0050678	regulation of epithelial cell proliferation	No
1344	0.009	GO:0010595	positive regulation of endothelial cell migration	No
1345	0.009	GO:0010634	positive regulation of epithelial cell migration	No
1346	0.008	GO:0010594	regulation of endothelial cell migration	No
1347	0.009	GO:0043542	endothelial cell migration	No
1348	0	GO:0010632	regulation of epithelial cell migration	No
1349	0	GO:0001667	ameboidal-type cell migration	No
1350	0	GO:0090130	tissue migration	No
1351	0	GO:0010631	epithelial cell migration	No
1352	0	GO:0090132	epithelium migration	No
1353	0.024	GO:0071624	positive regulation of granulocyte chemotaxis	No
1354	0.046	GO:1902624	positive regulation of neutrophil migration	No
1355	0.046	GO:0090023	positive regulation of neutrophil chemotaxis	No
1356	0.068	GO:0071622	regulation of granulocyte chemotaxis	No
1357	0.057	GO:1902622	regulation of neutrophil migration	No
1358	0.067	GO:0090022	regulation of neutrophil chemotaxis	No
1359	0.037	GO:0002548	monocyte chemotaxis	No
1360	0.053	GO:0071674	mononuclear cell migration	No
1361	0.038	GO:0048247	lymphocyte chemotaxis	No
1362	0.043	GO:0072676	lymphocyte migration	No
1363	0.017	GO:0048020	CCR chemokine receptor binding	No
1364	0.039	GO:0070098	chemokine-mediated signaling pathway	No
1365	0.051	GO:0008009	chemokine activity	No
1366	0.041	GO:0042379	chemokine receptor binding	No
1367	0.018	GO:0002687	positive regulation of leukocyte migration	No
1368	0.039	GO:0002690	positive regulation of leukocyte chemotaxis	No
1369	0.073	GO:0002685	regulation of leukocyte migration	No
1370	0.069	GO:0002688	regulation of leukocyte chemotaxis	No
1371	0.032	GO:0032103	positive regulation of response to external stimulus	No
1372	0.043	GO:0050920	regulation of chemotaxis	No
1373	0.041	GO:0050921	positive regulation of chemotaxis	No
1374	0.047	GO:1990266	neutrophil migration	No
1375	0.08	GO:0030593	neutrophil chemotaxis	No
1376	0.081	GO:0097530	granulocyte migration	No
1377	0.081	GO:0071621	granulocyte chemotaxis	No
1378	0.013	GO:0006935	chemotaxis	No
1379	0.013	GO:0042330	taxis	No
1380	0.069	GO:0060326	cell chemotaxis	No
1381	0.094	GO:0030595	leukocyte chemotaxis	No
1382	0.1	GO:0097529	myeloid leukocyte migration	No
1383	0	GO:0046330	positive regulation of JNK cascade	No
1384	0	GO:0032874	positive regulation of stress-activated MAPK cascade	No
1385	0	GO:0070304	positive regulation of stress-activated protein kinase signaling cascade	No
1386	0	GO:0007254	JNK cascade	No
1387	0	GO:0046328	regulation of JNK cascade	No
1388	0	GO:0032872	regulation of stress-activated MAPK cascade	No
1389	0	GO:0070302	regulation of stress-activated protein kinase signaling cascade	No
1390	0	GO:0031098	stress-activated protein kinase signaling cascade	No
1391	0	GO:0051403	stress-activated MAPK cascade	No
1392	0	GO:0007257	activation of JUN kinase activity	No
1393	0	GO:0043506	regulation of JUN kinase activity	No
1394	0	GO:0043507	positive regulation of JUN kinase activity	No
1395	0	GO:0004709	MAP kinase kinase kinase activity	No
1396	0	GO:0005057	signal transducer activity, downstream of receptor	No
1397	0	GO:0004702	signal transducer, downstream of receptor, with serine/threonine kinase activity	No
1398	0	GO:0051338	regulation of transferase activity	No
1399	0	GO:0043549	regulation of kinase activity	No
1400	0	GO:0045859	regulation of protein kinase activity	No
1401	0	GO:0051347	positive regulation of transferase activity	No
1402	0	GO:0033674	positive regulation of kinase activity	No
1403	0	GO:0045860	positive regulation of protein kinase activity	No
1404	0	GO:0043405	regulation of MAP kinase activity	No
1405	0	GO:0043406	positive regulation of MAP kinase activity	No
1406	0	GO:0071900	regulation of protein serine/threonine kinase activity	No
1407	0	GO:0071902	positive regulation of protein serine/threonine kinase activity	No
1408	0	GO:0032147	activation of protein kinase activity	No
1409	0	GO:0000187	activation of MAPK activity	No
1410	0	GO:0070374	positive regulation of ERK1 and ERK2 cascade	No
1411	0	GO:0070371	ERK1 and ERK2 cascade	No
1412	0	GO:0070372	regulation of ERK1 and ERK2 cascade	No
1413	0	GO:0031401	positive regulation of protein modification process	No
1414	0	GO:0010562	positive regulation of phosphorus metabolic process	No
1415	0	GO:0045937	positive regulation of phosphate metabolic process	No
1416	0	GO:0001934	positive regulation of protein phosphorylation	No
1417	0	GO:0042327	positive regulation of phosphorylation	No
1418	0	GO:1902533	positive regulation of intracellular signal transduction	No
1419	0	GO:0000165	MAPK cascade	No
1420	0	GO:0023014	signal transduction by protein phosphorylation	No
1421	0	GO:0043408	regulation of MAPK cascade	No
1422	0	GO:0043410	positive regulation of MAPK cascade	No
1423	0	GO:0030030	cell projection organization	No
1424	0	GO:0120036	plasma membrane bounded cell projection organization	No
1425	0	GO:0031175	neuron projection development	No
1426	0	GO:0048666	neuron development	No
1427	0	GO:0030182	neuron differentiation	No
1428	0	GO:0022008	neurogenesis	No
1429	0	GO:0048699	generation of neurons	No
1430	0	GO:0007411	axon guidance	No
1431	0	GO:0097485	neuron projection guidance	No
1432	0	GO:0000902	cell morphogenesis	No
1433	0	GO:0032989	cellular component morphogenesis	No
1434	0	GO:0048812	neuron projection morphogenesis	No
1435	0	GO:0032990	cell part morphogenesis	No
1436	0	GO:0048858	cell projection morphogenesis	No
1437	0	GO:0120039	plasma membrane bounded cell projection morphogenesis	No
1438	0	GO:0007409	axonogenesis	No
1439	0	GO:0061564	axon development	No
1440	0	GO:0000904	cell morphogenesis involved in differentiation	No
1441	0	GO:0048667	cell morphogenesis involved in neuron differentiation	No
1442	0	GO:0031344	regulation of cell projection organization	No
1443	0	GO:0120035	regulation of plasma membrane bounded cell projection organization	No
1444	0	GO:0010975	regulation of neuron projection development	No
1445	0	GO:0045664	regulation of neuron differentiation	No
1446	0	GO:0060284	regulation of cell development	No
1447	0	GO:0050767	regulation of neurogenesis	No
1448	0	GO:0051960	regulation of nervous system development	No
1449	0	GO:0045597	positive regulation of cell differentiation	No
1450	0	GO:0051094	positive regulation of developmental process	No
1451	0	GO:0010720	positive regulation of cell development	No
1452	0	GO:0050769	positive regulation of neurogenesis	No
1453	0	GO:0051962	positive regulation of nervous system development	No
1454	0	GO:0031346	positive regulation of cell projection organization	No
1455	0	GO:0010976	positive regulation of neuron projection development	No
1456	0	GO:0045666	positive regulation of neuron differentiation	No
1457	0	GO:0030308	negative regulation of cell growth	No
1458	0	GO:0045926	negative regulation of growth	No
1459	0	GO:0001558	regulation of cell growth	No
1460	0	GO:0016049	cell growth	No
1461	0	GO:0040007	growth	No
1462	0	GO:0040008	regulation of growth	No
1463	0	GO:0097484	dendrite extension	No
1464	0	GO:1903859	regulation of dendrite extension	No
1465	0	GO:1903861	positive regulation of dendrite extension	No
1466	0	GO:0048588	developmental cell growth	No
1467	0	GO:0060560	developmental growth involved in morphogenesis	No
1468	0	GO:1990138	neuron projection extension	No
1469	0	GO:0045927	positive regulation of growth	No
1470	0	GO:0030307	positive regulation of cell growth	No
1471	0	GO:0048639	positive regulation of developmental growth	No
1472	0	GO:0048589	developmental growth	No
1473	0	GO:0048638	regulation of developmental growth	No
1474	0	GO:0051125	regulation of actin nucleation	No
1475	0	GO:0034314	Arp2/3 complex-mediated actin nucleation	No
1476	0	GO:0045010	actin nucleation	No
1477	0	GO:0032535	regulation of cellular component size	No
1478	0	GO:0090066	regulation of anatomical structure size	No
1479	0	GO:0030041	actin filament polymerization	No
1480	0	GO:0030833	regulation of actin filament polymerization	No
1481	0	GO:0008154	actin polymerization or depolymerization	No
1482	0	GO:0008064	regulation of actin polymerization or depolymerization	No
1483	0	GO:0030832	regulation of actin filament length	No
1484	0	GO:0032271	regulation of protein polymerization	No
1485	0	GO:0051258	protein polymerization	No
1486	0	GO:0051495	positive regulation of cytoskeleton organization	No
1487	0	GO:1902905	positive regulation of supramolecular fiber organization	No
1488	0	GO:0030838	positive regulation of actin filament polymerization	No
1489	0	GO:0032273	positive regulation of protein polymerization	No
1490	0	GO:0051493	regulation of cytoskeleton organization	No
1491	0	GO:0032956	regulation of actin cytoskeleton organization	No
1492	0	GO:0032970	regulation of actin filament-based process	No
1493	0	GO:0110053	regulation of actin filament organization	No
1494	0	GO:1902903	regulation of supramolecular fiber organization	No
1495	0	GO:0007015	actin filament organization	No
1496	0	GO:0097435	supramolecular fiber organization	No
1497	0	GO:0007010	cytoskeleton organization	No
1498	0	GO:0030029	actin filament-based process	No
1499	0	GO:0030036	actin cytoskeleton organization	No
1500	0	GO:0034622	cellular macromolecular complex assembly	No
1501	0	GO:0043623	cellular protein complex assembly	No
1502	0	GO:0033043	regulation of organelle organization	No
1503	0	GO:0010638	positive regulation of organelle organization	No
1504	0	GO:0051130	positive regulation of cellular component organization	No
1505	0	GO:0043254	regulation of protein complex assembly	No
1506	0	GO:0031334	positive regulation of protein complex assembly	No
1507	0	GO:0044087	regulation of cellular component biogenesis	No
1508	0	GO:0044089	positive regulation of cellular component biogenesis	No
1509	0	GO:0032233	positive regulation of actin filament bundle assembly	No
1510	0	GO:0051496	positive regulation of stress fiber assembly	No
1511	0	GO:0031032	actomyosin structure organization	No
1512	0	GO:0051017	actin filament bundle assembly	No
1513	0	GO:0061572	actin filament bundle organization	No
1514	0	GO:0030038	contractile actin filament bundle assembly	No
1515	0	GO:0043149	stress fiber assembly	No
1516	0	GO:0032231	regulation of actin filament bundle assembly	No
1517	0	GO:0051492	regulation of stress fiber assembly	No
1518	0	GO:0110020	regulation of actomyosin structure organization	No
1519	0	GO:1901890	positive regulation of cell junction assembly	No
1520	0	GO:0051894	positive regulation of focal adhesion assembly	No
1521	0	GO:1903393	positive regulation of adherens junction organization	No
1522	0	GO:0001954	positive regulation of cell-matrix adhesion	No
1523	0	GO:0010811	positive regulation of cell-substrate adhesion	No
1524	0	GO:1901888	regulation of cell junction assembly	No
1525	0	GO:1903391	regulation of adherens junction organization	No
1526	0	GO:0051893	regulation of focal adhesion assembly	No
1527	0	GO:0090109	regulation of cell-substrate junction assembly	No
1528	0	GO:0034332	adherens junction organization	No
1529	0	GO:0007044	cell-substrate junction assembly	No
1530	0	GO:0034333	adherens junction assembly	No
1531	0	GO:0007045	cell-substrate adherens junction assembly	No
1532	0	GO:0048041	focal adhesion assembly	No
1533	0	GO:0007160	cell-matrix adhesion	No
1534	0	GO:0031589	cell-substrate adhesion	No
1535	0	GO:0001952	regulation of cell-matrix adhesion	No
1536	0	GO:0010810	regulation of cell-substrate adhesion	No
1537	0	GO:0010656	negative regulation of muscle cell apoptotic process	No
1538	0	GO:0010664	negative regulation of striated muscle cell apoptotic process	No
1539	0	GO:0010667	negative regulation of cardiac muscle cell apoptotic process	No
1540	0	GO:0010657	muscle cell apoptotic process	No
1541	0	GO:0010660	regulation of muscle cell apoptotic process	No
1542	0	GO:0010658	striated muscle cell apoptotic process	No
1543	0	GO:0010662	regulation of striated muscle cell apoptotic process	No
1544	0	GO:0010659	cardiac muscle cell apoptotic process	No
1545	0	GO:0010665	regulation of cardiac muscle cell apoptotic process	No
1546	0	GO:0014888	striated muscle adaptation	No
1547	0	GO:0014898	cardiac muscle hypertrophy in response to stress	No
1548	0	GO:0003299	muscle hypertrophy in response to stress	No
1549	0	GO:0014887	cardiac muscle adaptation	No
1550	0	GO:0010612	regulation of cardiac muscle adaptation	No
1551	0	GO:1903242	regulation of cardiac muscle hypertrophy in response to stress	No
1552	0	GO:0010614	negative regulation of cardiac muscle hypertrophy	No
1553	0	GO:0014741	negative regulation of muscle hypertrophy	No
1554	0	GO:0010613	positive regulation of cardiac muscle hypertrophy	No
1555	0	GO:0014742	positive regulation of muscle hypertrophy	No
1556	0	GO:0003300	cardiac muscle hypertrophy	No
1557	0	GO:0014896	muscle hypertrophy	No
1558	0	GO:0014897	striated muscle hypertrophy	No
1559	0	GO:0010611	regulation of cardiac muscle hypertrophy	No
1560	0	GO:0014743	regulation of muscle hypertrophy	No
1561	0	GO:0043500	muscle adaptation	No
1562	0	GO:0043502	regulation of muscle adaptation	No
1563	0	GO:0048634	regulation of muscle organ development	No
1564	0	GO:0016202	regulation of striated muscle tissue development	No
1565	0	GO:1901861	regulation of muscle tissue development	No
1566	0	GO:0055025	positive regulation of cardiac muscle tissue development	No
1567	0	GO:1901863	positive regulation of muscle tissue development	No
1568	0	GO:0045844	positive regulation of striated muscle tissue development	No
1569	0	GO:0048636	positive regulation of muscle organ development	No
1570	0	GO:0060045	positive regulation of cardiac muscle cell proliferation	No
1571	0	GO:0055023	positive regulation of cardiac muscle tissue growth	No
1572	0	GO:0046622	positive regulation of organ growth	No
1573	0	GO:0060421	positive regulation of heart growth	No
1574	0	GO:0014855	striated muscle cell proliferation	No
1575	0	GO:0060038	cardiac muscle cell proliferation	No
1576	0	GO:0060043	regulation of cardiac muscle cell proliferation	No
1577	0	GO:0035265	organ growth	No
1578	0	GO:0055017	cardiac muscle tissue growth	No
1579	0	GO:0060419	heart growth	No
1580	0	GO:0055024	regulation of cardiac muscle tissue development	No
1581	0	GO:0046620	regulation of organ growth	No
1582	0	GO:0055021	regulation of cardiac muscle tissue growth	No
1583	0	GO:0060420	regulation of heart growth	No
1584	0	GO:1905208	negative regulation of cardiocyte differentiation	No
1585	0	GO:0051148	negative regulation of muscle cell differentiation	No
1586	0	GO:0051154	negative regulation of striated muscle cell differentiation	No
1587	0	GO:0055026	negative regulation of cardiac muscle tissue development	No
1588	0	GO:1901862	negative regulation of muscle tissue development	No
1589	0	GO:0045843	negative regulation of striated muscle tissue development	No
1590	0	GO:0048635	negative regulation of muscle organ development	No
1591	0	GO:0048640	negative regulation of developmental growth	No
1592	0	GO:0046621	negative regulation of organ growth	No
1593	0	GO:0007517	muscle organ development	No
1594	0	GO:0048738	cardiac muscle tissue development	No
1595	0	GO:0014706	striated muscle tissue development	No
1596	0	GO:0060537	muscle tissue development	No
1597	0	GO:0042692	muscle cell differentiation	No
1598	0	GO:0061061	muscle structure development	No
1599	0	GO:0051146	striated muscle cell differentiation	No
1600	0	GO:0055001	muscle cell development	No
1601	0	GO:0055002	striated muscle cell development	No
1602	0	GO:1905207	regulation of cardiocyte differentiation	No
1603	0	GO:2000725	regulation of cardiac muscle cell differentiation	No
1604	0	GO:1905209	positive regulation of cardiocyte differentiation	No
1605	0	GO:2000727	positive regulation of cardiac muscle cell differentiation	No
1606	0	GO:0061049	cell growth involved in cardiac muscle cell development	No
1607	0	GO:0003298	physiological muscle hypertrophy	No
1608	0	GO:0003301	physiological cardiac muscle hypertrophy	No
1609	0	GO:0055006	cardiac cell development	No
1610	0	GO:0055013	cardiac muscle cell development	No
1611	0	GO:0035051	cardiocyte differentiation	No
1612	0	GO:0055007	cardiac muscle cell differentiation	No
1613	0	GO:0060688	regulation of morphogenesis of a branching structure	No
1614	0	GO:1905332	positive regulation of morphogenesis of an epithelium	No
1615	0	GO:0090189	regulation of branching involved in ureteric bud morphogenesis	No
1616	0	GO:0061213	positive regulation of mesonephros development	No
1617	0	GO:0061217	regulation of mesonephros development	No
1618	0	GO:0001656	metanephros development	No
1619	0	GO:0090183	regulation of kidney development	No
1620	0	GO:0090184	positive regulation of kidney development	No
1621	0	GO:0003338	metanephros morphogenesis	No
1622	0	GO:0072202	cell differentiation involved in metanephros development	No
1623	0	GO:0072210	metanephric nephron development	No
1624	0	GO:0001822	kidney development	No
1625	0	GO:0001655	urogenital system development	No
1626	0	GO:0072001	renal system development	No
1627	0	GO:0072006	nephron development	No
1628	0	GO:0072009	nephron epithelium development	No
1629	0	GO:0072073	kidney epithelium development	No
1630	0	GO:0001823	mesonephros development	No
1631	0	GO:0001657	ureteric bud development	No
1632	0	GO:0072163	mesonephric epithelium development	No
1633	0	GO:0072164	mesonephric tubule development	No
1634	0	GO:0001658	branching involved in ureteric bud morphogenesis	No
1635	0	GO:0060675	ureteric bud morphogenesis	No
1636	0	GO:0072171	mesonephric tubule morphogenesis	No
1637	0	GO:0061326	renal tubule development	No
1638	0	GO:0072080	nephron tubule development	No
1639	0	GO:0060993	kidney morphogenesis	No
1640	0	GO:0061333	renal tubule morphogenesis	No
1641	0	GO:0072078	nephron tubule morphogenesis	No
1642	0	GO:0072028	nephron morphogenesis	No
1643	0	GO:0072088	nephron epithelium morphogenesis	No
1644	0	GO:0001569	branching involved in blood vessel morphogenesis	No
1645	0	GO:0001763	morphogenesis of a branching structure	No
1646	0	GO:0048754	branching morphogenesis of an epithelial tube	No
1647	0	GO:0061138	morphogenesis of a branching epithelium	No
1648	0	GO:0044212	transcription regulatory region DNA binding	No
1649	0	GO:0000975	regulatory region DNA binding	No
1650	0	GO:0001067	regulatory region nucleic acid binding	No
1651	0	GO:0000977	RNA polymerase II regulatory region sequence-specific DNA binding	No
1652	0	GO:0001012	RNA polymerase II regulatory region DNA binding	No
1653	0	GO:0043565	sequence-specific DNA binding	No
1654	0	GO:0003690	double-stranded DNA binding	No
1655	0	GO:0000976	transcription regulatory region sequence-specific DNA binding	No
1656	0	GO:1990837	sequence-specific double-stranded DNA binding	No
1657	0	GO:0045944	positive regulation of transcription from RNA polymerase II promoter	No
1658	0	GO:0000981	RNA polymerase II transcription factor activity, sequence-specific DNA binding	No
1659	0	GO:0003700	DNA binding transcription factor activity	No
1660	0	GO:0001227	transcriptional repressor activity, RNA polymerase II transcription regulatory region sequence-specific binding	No
1661	0	GO:0001078	transcriptional repressor activity, RNA polymerase II core promoter proximal region sequence-specific binding	No
1662	0	GO:0000978	RNA polymerase II core promoter proximal region sequence-specific DNA binding	No
1663	0	GO:0000987	core promoter proximal region sequence-specific DNA binding	No
1664	0	GO:0001159	core promoter proximal region DNA binding	No
1665	0	GO:0001228	transcriptional activator activity, RNA polymerase II transcription regulatory region sequence-specific binding	No
1666	0	GO:0000982	transcription factor activity, RNA polymerase II core promoter proximal region sequence-specific binding	No
1667	0	GO:0001077	transcriptional activator activity, RNA polymerase II core promoter proximal region sequence-specific binding	No
1668	0	GO:0035148	tube formation	No
1669	0	GO:0016331	morphogenesis of embryonic epithelium	No
1670	0	GO:0001838	embryonic epithelial tube formation	No
1671	0	GO:0072175	epithelial tube formation	No
1672	0	GO:0021915	neural tube development	No
1673	0	GO:0001843	neural tube closure	No
1674	0	GO:0060606	tube closure	No
1675	0	GO:0001841	neural tube formation	No
1676	0	GO:0014020	primary neural tube formation	No
1677	0	GO:0007368	determination of left/right symmetry	No
1678	0	GO:0009799	specification of symmetry	No
1679	0	GO:0009855	determination of bilateral symmetry	No
1680	0	GO:0003143	embryonic heart tube morphogenesis	No
1681	0	GO:0035050	embryonic heart tube development	No
1682	0	GO:0001947	heart looping	No
1683	0	GO:0061371	determination of heart left/right asymmetry	No
1684	0	GO:0035295	tube development	No
1685	0	GO:0035239	tube morphogenesis	No
1686	0	GO:0060562	epithelial tube morphogenesis	No
1687	0	GO:0009887	animal organ morphogenesis	No
1688	0	GO:0048729	tissue morphogenesis	No
1689	0	GO:0002009	morphogenesis of an epithelium	No
1690	0	GO:0009792	embryo development ending in birth or egg hatching	No
1691	0	GO:0043009	chordate embryonic development	No
1692	0	GO:0048562	embryonic organ morphogenesis	No
1693	0	GO:0048568	embryonic organ development	No
1694	0	GO:0009790	embryo development	No
1695	0	GO:0048598	embryonic morphogenesis	No
1696	0	GO:0048747	muscle fiber development	No
1697	0	GO:0014904	myotube cell development	No
1698	0	GO:0048741	skeletal muscle fiber development	No
1699	0	GO:0007519	skeletal muscle tissue development	No
1700	0	GO:0060538	skeletal muscle organ development	No
1701	0	GO:0048643	positive regulation of skeletal muscle tissue development	No
1702	0	GO:2001014	regulation of skeletal muscle cell differentiation	No
1703	0	GO:0048641	regulation of skeletal muscle tissue development	No
1704	0	GO:0035914	skeletal muscle cell differentiation	No
1705	0	GO:0060142	regulation of syncytium formation by plasma membrane fusion	No
1706	0	GO:0060143	positive regulation of syncytium formation by plasma membrane fusion	No
1707	0	GO:0007520	myoblast fusion	No
1708	0	GO:0000768	syncytium formation by plasma membrane fusion	No
1709	0	GO:0006949	syncytium formation	No
1710	0	GO:0010831	positive regulation of myotube differentiation	No
1711	0	GO:0014902	myotube differentiation	No
1712	0	GO:0010830	regulation of myotube differentiation	No
1713	0	GO:0051153	regulation of striated muscle cell differentiation	No
1714	0	GO:0051155	positive regulation of striated muscle cell differentiation	No
1715	0	GO:0051147	regulation of muscle cell differentiation	No
1716	0	GO:0051149	positive regulation of muscle cell differentiation	No
1717	0	R-HSA-375170	CDO in myogenesis	No
1718	0	R-HSA-525793	Myogenesis	No
1719	0	GO:0045445	myoblast differentiation	No
1720	0	GO:0045661	regulation of myoblast differentiation	No
1721	0	GO:0035270	endocrine system development	No
1722	0	GO:0031016	pancreas development	No
1723	0	GO:0031018	endocrine pancreas development	No
1724	0	GO:0003309	type B pancreatic cell differentiation	No
1725	0	GO:0002067	glandular epithelial cell differentiation	No
1726	0	GO:0035883	enteroendocrine cell differentiation	No
1727	0	GO:0002065	columnar/cuboidal epithelial cell differentiation	No
1728	0	GO:0002066	columnar/cuboidal epithelial cell development	No
1729	0	GO:0042303	molting cycle	No
1730	0	GO:0042633	hair cycle	No
1731	0	GO:0098773	skin epidermis development	No
1732	0	GO:0001942	hair follicle development	No
1733	0	GO:0022404	molting cycle process	No
1734	0	GO:0022405	hair cycle process	No
1735	0	GO:0030856	regulation of epithelial cell differentiation	No
1736	0	GO:0030858	positive regulation of epithelial cell differentiation	No
1737	0	GO:0045606	positive regulation of epidermal cell differentiation	No
1738	0	GO:0045684	positive regulation of epidermis development	No
1739	0	GO:0045616	regulation of keratinocyte differentiation	No
1740	0	GO:0045604	regulation of epidermal cell differentiation	No
1741	0	GO:0045682	regulation of epidermis development	No
1742	0	GO:0072010	glomerular epithelium development	No
1743	0	GO:0072311	glomerular epithelial cell differentiation	No
1744	0	GO:0061318	renal filtration cell differentiation	No
1745	0	GO:0072112	glomerular visceral epithelial cell differentiation	No
1746	0.009	GO:0032835	glomerulus development	No
1747	0	GO:0035850	epithelial cell differentiation involved in kidney development	No
1748	0	GO:0061005	cell differentiation involved in kidney development	No
1749	0	GO:0009953	dorsal/ventral pattern formation	No
1750	0	GO:0003002	regionalization	No
1751	0	GO:0007389	pattern specification process	No
1752	0	GO:0001756	somitogenesis	No
1753	0	GO:0061053	somite development	No
1754	0	GO:0009880	embryonic pattern specification	No
1755	0	GO:0000578	embryonic axis specification	No
1756	0	GO:0009798	axis specification	No
1757	0	GO:0009948	anterior/posterior axis specification	No
1758	0	GO:0009952	anterior/posterior pattern specification	No
1759	0	GO:0035282	segmentation	No
1760	0	GO:0035987	endodermal cell differentiation	No
1761	0	GO:0007492	endoderm development	No
1762	0	GO:0001706	endoderm formation	No
1763	0	GO:0007369	gastrulation	No
1764	0	GO:0001704	formation of primary germ layer	No
1765	0	GO:0007498	mesoderm development	No
1766	0	GO:0048333	mesodermal cell differentiation	No
1767	0	GO:0001707	mesoderm formation	No
1768	0	GO:0048332	mesoderm morphogenesis	No
1769	0	GO:0051450	myoblast proliferation	No
1770	0	GO:2000291	regulation of myoblast proliferation	No
1771	0	GO:0048009	insulin-like growth factor receptor signaling pathway	No
1772	0	GO:0043567	regulation of insulin-like growth factor receptor signaling pathway	No
1773	0	GO:0040019	positive regulation of embryonic development	No
1774	0	GO:0010470	regulation of gastrulation	No
1775	0	GO:0045995	regulation of embryonic development	No
1776	0	GO:0001708	cell fate specification	No
1777	0	GO:0060795	cell fate commitment involved in formation of primary germ layer	No
1778	0	GO:0045165	cell fate commitment	No
1779	0	GO:0010453	regulation of cell fate commitment	No
1780	0	GO:0061311	cell surface receptor signaling pathway involved in heart development	No
1781	0	GO:2000826	regulation of heart morphogenesis	No
1782	0	GO:0048645	animal organ formation	No
1783	0	GO:0001709	cell fate determination	No
1784	0	GO:0045992	negative regulation of embryonic development	No
1785	0	GO:0040036	regulation of fibroblast growth factor receptor signaling pathway	No
1786	0	GO:0001755	neural crest cell migration	No
1787	0	GO:0014033	neural crest cell differentiation	No
1788	0	GO:0014031	mesenchymal cell development	No
1789	0	GO:0014032	neural crest cell development	No
1790	0	GO:0048864	stem cell development	No
1791	0	GO:0001101	response to acid chemical	No
1792	0	GO:0071229	cellular response to acid chemical	No
1793	0	GO:0032526	response to retinoic acid	No
1794	0	GO:0071300	cellular response to retinoic acid	No
1795	0	4916	Melanogenesis	No
1796	0	4310	Wnt signaling pathway	No
1797	0	GO:0005109	frizzled binding	No
1798	0	R-HSA-3238698	WNT ligand biogenesis and trafficking	No
1799	0	5217	Basal cell carcinoma	No
1800	0	4340	Hedgehog signaling pathway	No
1801	0.009	GO:0017147	Wnt-protein binding	No
1802	0	GO:0042813	Wnt-activated receptor activity	No
1803	0	GO:0007223	Wnt signaling pathway, calcium modulating pathway	No
1804	0	R-HSA-4086398	Ca2+ pathway	No
1805	0	R-HSA-373080	Class B/2 (Secretin family receptors)	No
1806	0	R-HSA-418555	G alpha (s) signalling events	No
1807	0	GO:0010171	body morphogenesis	No
1808	0	GO:0060324	face development	No
1809	0	GO:0060323	head morphogenesis	No
1810	0	GO:0060325	face morphogenesis	No
1811	0	GO:0071425	hematopoietic stem cell proliferation	No
1812	0	GO:0072089	stem cell proliferation	No
1813	0	GO:0072091	regulation of stem cell proliferation	No
1814	0	GO:2000648	positive regulation of stem cell proliferation	No
1815	0	GO:2000177	regulation of neural precursor cell proliferation	No
1816	0	GO:2000179	positive regulation of neural precursor cell proliferation	No
1817	0	GO:0017145	stem cell division	No
1818	0	GO:0007405	neuroblast proliferation	No
1819	0	GO:0061351	neural precursor cell proliferation	No
1820	0	GO:0060541	respiratory system development	No
1821	0	GO:0030323	respiratory tube development	No
1822	0	GO:0030324	lung development	No
1823	0	GO:0048565	digestive tract development	No
1824	0	GO:0055123	digestive system development	No
1825	0	GO:0048546	digestive tract morphogenesis	No
1826	0	GO:0048566	embryonic digestive tract development	No
1827	0	GO:0001701	in utero embryonic development	No
1828	0	GO:0001890	placenta development	No
1829	0	GO:0001892	embryonic placenta development	No
1830	0	GO:0001889	liver development	No
1831	0	GO:0061008	hepaticobiliary system development	No
1832	0	GO:0030879	mammary gland development	No
1833	0	GO:0061180	mammary gland epithelium development	No
1834	0	GO:0048732	gland development	No
1835	0	GO:0022612	gland morphogenesis	No
1836	0	GO:0021695	cerebellar cortex development	No
1837	0	GO:0021575	hindbrain morphogenesis	No
1838	0	GO:0021587	cerebellum morphogenesis	No
1839	0	GO:0030902	hindbrain development	No
1840	0	GO:0021549	cerebellum development	No
1841	0	GO:0022037	metencephalon development	No
1842	0	GO:0007417	central nervous system development	No
1843	0	GO:0007420	brain development	No
1844	0	GO:0060322	head development	No
1845	0	GO:0030901	midbrain development	No
1846	0	GO:0021762	substantia nigra development	No
1847	0	GO:0048857	neural nucleus development	No
1848	0	GO:0021872	forebrain generation of neurons	No
1849	0	GO:0021879	forebrain neuron differentiation	No
1850	0	GO:0021953	central nervous system neuron differentiation	No
1851	0	GO:0021954	central nervous system neuron development	No
1852	0	GO:0021761	limbic system development	No
1853	0	GO:0021766	hippocampus development	No
1854	0	GO:0021543	pallium development	No
1855	0	GO:0021987	cerebral cortex development	No
1856	0	GO:0021537	telencephalon development	No
1857	0	GO:0030900	forebrain development	No
1858	0	GO:0001764	neuron migration	No
1859	0	GO:2001222	regulation of neuron migration	No
1860	0	GO:0008347	glial cell migration	No
1861	0	GO:0021795	cerebral cortex cell migration	No
1862	0	GO:0021885	forebrain cell migration	No
1863	0	GO:0022029	telencephalon cell migration	No
1864	0.008	GO:0030501	positive regulation of bone mineralization	No
1865	0	GO:0070169	positive regulation of biomineral tissue development	No
1866	0	GO:0030500	regulation of bone mineralization	No
1867	0	GO:0070167	regulation of biomineral tissue development	No
1868	0	GO:0030282	bone mineralization	No
1869	0	GO:0031214	biomineral tissue development	No
1870	0	GO:0030279	negative regulation of ossification	No
1871	0	GO:0045668	negative regulation of osteoblast differentiation	No
1872	0	GO:0045669	positive regulation of osteoblast differentiation	No
1873	0	GO:0045778	positive regulation of ossification	No
1874	0	GO:0001503	ossification	No
1875	0	GO:0001649	osteoblast differentiation	No
1876	0	GO:0030278	regulation of ossification	No
1877	0	GO:0045667	regulation of osteoblast differentiation	No
1878	0	GO:0046530	photoreceptor cell differentiation	No
1879	0	GO:0001754	eye photoreceptor cell differentiation	No
1880	0	GO:0060042	retina morphogenesis in camera-type eye	No
1881	0	GO:0003407	neural retina development	No
1882	0	GO:0060041	retina development in camera-type eye	No
1883	0	GO:0031076	embryonic camera-type eye development	No
1884	0	GO:0048048	embryonic eye morphogenesis	No
1885	0	GO:0007423	sensory organ development	No
1886	0	GO:0001654	eye development	No
1887	0	GO:0043010	camera-type eye development	No
1888	0	GO:0090596	sensory organ morphogenesis	No
1889	0	GO:0048592	eye morphogenesis	No
1890	0	GO:0048593	camera-type eye morphogenesis	No
1891	0	GO:0042733	embryonic digit morphogenesis	No
1892	0	GO:0048736	appendage development	No
1893	0	GO:0060173	limb development	No
1894	0	GO:0035107	appendage morphogenesis	No
1895	0	GO:0035108	limb morphogenesis	No
1896	0	GO:0030326	embryonic limb morphogenesis	No
1897	0	GO:0035113	embryonic appendage morphogenesis	No
1898	0	GO:0061036	positive regulation of cartilage development	No
1899	0	GO:0032330	regulation of chondrocyte differentiation	No
1900	0	GO:0061035	regulation of cartilage development	No
1901	0	GO:0001501	skeletal system development	No
1902	0	GO:0002062	chondrocyte differentiation	No
1903	0	GO:0061448	connective tissue development	No
1904	0	GO:0051216	cartilage development	No
1905	0	GO:0043583	ear development	No
1906	0	GO:0048839	inner ear development	No
1907	0	GO:0042471	ear morphogenesis	No
1908	0	GO:0042472	inner ear morphogenesis	No
1909	0	GO:1904888	cranial skeletal system development	No
1910	0	GO:0048706	embryonic skeletal system development	No
1911	0	GO:0048704	embryonic skeletal system morphogenesis	No
1912	0	GO:0060350	endochondral bone morphogenesis	No
1913	0	GO:0060348	bone development	No
1914	0	GO:0048705	skeletal system morphogenesis	No
1915	0	GO:0060349	bone morphogenesis	No
1916	0	GO:0003229	ventricular cardiac muscle tissue development	No
1917	0	GO:0055010	ventricular cardiac muscle tissue morphogenesis	No
1918	0	GO:0055008	cardiac muscle tissue morphogenesis	No
1919	0	GO:0048644	muscle organ morphogenesis	No
1920	0	GO:0060415	muscle tissue morphogenesis	No
1921	0	GO:0003205	cardiac chamber development	No
1922	0	GO:0003206	cardiac chamber morphogenesis	No
1923	0	GO:0003231	cardiac ventricle development	No
1924	0	GO:0003208	cardiac ventricle morphogenesis	No
1925	0	GO:0003007	heart morphogenesis	No
1926	0	GO:0007507	heart development	No
1927	0.009	GO:0060840	artery development	No
1928	0.009	GO:0048844	artery morphogenesis	No
1929	0.009	GO:0035904	aorta development	No
1930	0.009	GO:0035909	aorta morphogenesis	No
1931	0	GO:0061383	trabecula morphogenesis	No
1932	0	GO:0061384	heart trabecula morphogenesis	No
1933	0	GO:0060317	cardiac epithelial to mesenchymal transition	No
1934	0	GO:0072132	mesenchyme morphogenesis	No
1935	0	GO:0003272	endocardial cushion formation	No
1936	0	GO:0003197	endocardial cushion development	No
1937	0	GO:0003203	endocardial cushion morphogenesis	No
1938	0	GO:0003171	atrioventricular valve development	No
1939	0	GO:0003181	atrioventricular valve morphogenesis	No
1940	0	GO:1905314	semi-lunar valve development	No
1941	0	GO:0003170	heart valve development	No
1942	0	GO:0003179	heart valve morphogenesis	No
1943	0	GO:0003283	atrial septum development	No
1944	0	GO:0003209	cardiac atrium morphogenesis	No
1945	0	GO:0003230	cardiac atrium development	No
1946	0	GO:0003279	cardiac septum development	No
1947	0	GO:0060411	cardiac septum morphogenesis	No
1948	0	GO:0003281	ventricular septum development	No
1949	0	GO:0060412	ventricular septum morphogenesis	No
1950	0	GO:0060037	pharyngeal system development	No
1951	0	GO:0003151	outflow tract morphogenesis	No
1952	0	GO:0003148	outflow tract septum morphogenesis	No
1953	0	GO:0017015	regulation of transforming growth factor beta receptor signaling pathway	No
1954	0	GO:1903844	regulation of cellular response to transforming growth factor beta stimulus	No
1955	0	GO:0030512	negative regulation of transforming growth factor beta receptor signaling pathway	No
1956	0	GO:1903845	negative regulation of cellular response to transforming growth factor beta stimulus	No
1957	0	GO:0090287	regulation of cellular response to growth factor stimulus	No
1958	0	GO:0090101	negative regulation of transmembrane receptor protein serine/threonine kinase signaling pathway	No
1959	0	GO:0090288	negative regulation of cellular response to growth factor stimulus	No
1960	0	GO:0070848	response to growth factor	No
1961	0	GO:0071363	cellular response to growth factor stimulus	No
1962	0	GO:0007179	transforming growth factor beta receptor signaling pathway	No
1963	0	GO:0071559	response to transforming growth factor beta	No
1964	0	GO:0071560	cellular response to transforming growth factor beta stimulus	No
1965	0	GO:0007178	transmembrane receptor protein serine/threonine kinase signaling pathway	No
1966	0	GO:0090092	regulation of transmembrane receptor protein serine/threonine kinase signaling pathway	No
1967	0	GO:0030509	BMP signaling pathway	No
1968	0	GO:0071772	response to BMP	No
1969	0	GO:0071773	cellular response to BMP stimulus	No
1970	0	GO:0030513	positive regulation of BMP signaling pathway	No
1971	0	GO:0030510	regulation of BMP signaling pathway	No
1972	0	GO:0030514	negative regulation of BMP signaling pathway	No
1973	0	GO:0007184	SMAD protein import into nucleus	No
1974	0	GO:0060390	regulation of SMAD protein import into nucleus	No
1975	0	GO:0060395	SMAD protein signal transduction	No
1976	0	GO:0005160	transforming growth factor beta receptor binding	No
1977	0	GO:0090100	positive regulation of transmembrane receptor protein serine/threonine kinase signaling pathway	No
1978	0	GO:0010862	positive regulation of pathway-restricted SMAD protein phosphorylation	No
1979	0	GO:0060389	pathway-restricted SMAD protein phosphorylation	No
1980	0	GO:0060393	regulation of pathway-restricted SMAD protein phosphorylation	No
1981	0	GO:0001837	epithelial to mesenchymal transition	No
1982	0	GO:0060485	mesenchyme development	No
1983	0	GO:0048762	mesenchymal cell differentiation	No
1984	0	GO:0010717	regulation of epithelial to mesenchymal transition	No
1985	0.009	GO:0010718	positive regulation of epithelial to mesenchymal transition	No
1986	0	R-HSA-2173788	Downregulation of TGF-beta receptor signaling	No
1987	0	R-HSA-2173789	TGF-beta receptor signaling activates SMADs	No
1988	0	R-HSA-170834	Signaling by TGF-beta Receptor Complex	No
1989	0	R-HSA-9006936	Signaling by TGF-beta family members	No
1990	0	R-HSA-2173795	Downregulation of SMAD2/3:SMAD4 transcriptional activity	No
1991	0	R-HSA-2173793	Transcriptional activity of SMAD2/SMAD3:SMAD4 heterotrimer	No
1992	0	R-HSA-2173796	SMAD2/SMAD3:SMAD4 heterotrimer regulates transcription	No
1993	0	GO:1902895	positive regulation of pri-miRNA transcription from RNA polymerase II promoter	No
1994	0	GO:0061614	pri-miRNA transcription from RNA polymerase II promoter	No
1995	0	GO:1902893	regulation of pri-miRNA transcription from RNA polymerase II promoter	No
1996	0	GO:0032924	activin receptor signaling pathway	No
1997	0	GO:0032925	regulation of activin receptor signaling pathway	No
1998	0	R-HSA-1502540	Signaling by Activin	No
1999	0	R-HSA-1181150	Signaling by NODAL	No
[truncated: 5,012 more rows]
