# Supplementary material for: Multi‐modal meta‐analysis of cancer cell line omics profiles identifies ECHDC1 as a novel breast tumor suppressor
Source: Mol Syst Biol. 2021 Mar 22;17(3):e9526. doi: 10.15252/msb.20209526 (PMC7983037; doi:10.15252/msb.20209526)
Supplement: Supplementary file 11 — Dataset EV10 [file MSB-17-e9526-s013.xlsx]

## Sheet: Description
Dataset EV10: Cell lines with weaker consistency in CNV profiles between any two datasets

## Sheet: Dataset EV10
Cell line	Study1	Study2	CNV (Spearman Cor)	MUT (Matthew's Cor)
CCRFCEM	CCLE	NCI60	0.125289	0.342156
CI1	CCLE	gCSI	0.018214	0.131992
CL34	CCLE	gCSI	0.146053	0.11144
COV434	CCLE	gCSI	0.0605803	0.0953132
CW2	CCLE	gCSI	0.076997	0.126985
DAUDI	CCLE	gCSI	0.0650881	0.0671988
DOV13	CCLE	gCSI	-0.0171762	0.0641317
EB1	CCLE	gCSI	0.154207	0.0875722
FARAGE	CCLE	gCSI	0.0364133	0.144292
GP5D	CCLE	gCSI	0.188028	0.148107
HCT15	CCLE	NCI60	0.197745	0.339577
HS255T	CCLE	gCSI	0.0232853	0.124848
HS839T	CCLE	gCSI	0.0291257	0.111285
HS895T	CCLE	gCSI	0.0389411	0.158394
PA1	CCLE	gCSI	0.0880294	0.132412
SR786	CCLE	gCSI	0.153771	0.0733252
SUM229	OHSU	gCSI	0.0761715	0.0548196
