# Supplementary material for: Multi‐modal meta‐analysis of cancer cell line omics profiles identifies ECHDC1 as a novel breast tumor suppressor
Source: Mol Syst Biol. 2021 Mar 22;17(3):e9526. doi: 10.15252/msb.20209526 (PMC7983037; doi:10.15252/msb.20209526)
Supplement: Supplementary file 13 — Dataset EV12 [file MSB-17-e9526-s007.xlsx]

## Sheet: Description
Dataset EV12: Lists the P-values for all rCCS genes in the established breast cancer subtypes. N indicates the numbers of cell lines in our meta-dataset belonging to the three subtypes. P-value was calculated using the Fisher’s exact test. Boldfacing indicates known driver genes relevant to that subtype.

## Sheet: Dataset EV12
ER+ subtype (N = 20)	P-value	HER2+ subtype (N = 17)	P-value	TNBC subtype (N = 45)	P-value
ZCCHC11	0.00010269	UBE2Z	7.66703e-10	RB1	0.000401757
ESR1	0.000136584	MIEN1	7.76602e-10	CDH2	0.0066154
FOXA1	0.000283913	PGAP3	7.76602e-10	DYM	0.0066154
GATA3	0.000383233	ERBB2	1.55399e-09	WDR70	0.0066154
CCDC170	0.000485256	STARD3	2.36983e-08	ANKRD12	0.0128916
TFCP2	0.000490604	GRB7	2.36983e-08	ARPC4	0.0128916
CDC25A	0.000533987	PIP4K2B	8.02848e-08	BRIX1	0.0128916
CLDN25	0.000533987	LASP1	6.67634e-07	C5orf22	0.0128916
TPCN2	0.000533987	PHB	1.73341e-06	CBWD2	0.0128916
RMND1	0.000606804	SNF8	3.31071e-06	CDK5RAP1	0.0128916
CCDC82	0.00187756	DHRS13	4.6841e-06	EPG5	0.0128916
SLC45A3	0.00204618	PCGF2	4.6841e-06	PAPD7	0.0128916
DNTTIP2	0.00204618	ATP5G1	4.95528e-06	RAD18	0.0128916
ETV5	0.00204618	CWC25	4.95528e-06	SKIV2L2	0.0128916
ARHGAP26	0.00263656	KIAA0100	4.95528e-06	TMEM168	0.0128916
CST9L	0.00263656	ZNF652	1.19252e-05	TRAPPC8	0.0128916
LYSMD2	0.00263656	MED1	1.19252e-05	ZNF131	0.0128916
NBPF4	0.00263656	PDK2	1.5043e-05	ZNF622	0.0128916
ONECUT1	0.00263656	ORMDL3	2.21059e-05	CD274	0.0184349
PPP6R3	0.00263656	SPOP	2.21059e-05	MYL12B	0.0184349
SH3BGR	0.00263656	TCAP	2.21059e-05	ALG11	0.0248162
TMEM126A	0.00263656	CALCOCO2	2.21059e-05	ATG16L1	0.0248162
PDZK1	0.00269047	CDK12	2.21059e-05	ATG7	0.0248162
RGS7	0.00269047	PPM1D	2.21059e-05	BCL2L1	0.0248162
NCAM2	0.00269047	SLC46A1	3.27887e-05	C18orf21	0.0248162
SCUBE2	0.00269047	TADA2A	3.27887e-05	C5orf51	0.0248162
ENTPD2	0.00319159	TMEM199	3.27887e-05	DIP2C	0.0248162
FKBP4	0.00319159	CISD3	3.31585e-05	DTYMK	0.0248162
IGF2BP3	0.00375432	SRCIN1	3.31585e-05	EPHA5	0.0248162
GTF2B	0.00516803	KAT7	3.48566e-05	GALK2	0.0248162
SIAH2	0.00516803	PSMB3	3.48566e-05	GMDS	0.0248162
SPDEF	0.00641443	TOB1	3.48566e-05	GSTK1	0.0248162
CA12	0.00647338	CUEDC1	3.48566e-05	GTPBP4	0.0248162
CHEK1	0.00678215	RPN2	7.22264e-05	HERC1	0.0248162
GREB1	0.00789965	C1orf64	7.22264e-05	LUC7L	0.0248162
ANXA2	0.00789965	MED24	0.00013187	2020-03-06	0.0248162
GLRX	0.00789965	NUFIP2	0.00013187	MKRN2	0.0248162
HSPB1	0.00789965	PPP1R9B	0.00013187	NPRL3	0.0248162
HTRA4	0.00789965	PSMD3	0.00013187	NSUN2	0.0248162
ABCC4	0.00789965	SUPT6H	0.00013187	OPTN	0.0248162
EFHD1	0.00789965	TMEM210	0.00013187	OR2L13	0.0248162
NDUFAF3	0.00789965	SLC35B1	0.000192829	PPP2R2D	0.0248162
NOS1AP	0.00789965	MYO18A	0.000201416	RAD1	0.0248162
SDHD	0.00789965	SAMD12	0.000201416	RASA3	0.0248162
ATP6V1G1	0.0108633	SPAG5	0.000201416	RASGRF1	0.0248162
PRLR	0.0108633	TRAF4	0.000201416	SKP2	0.0248162
RBM24	0.0108633	FAM65C	0.000201416	SMAD2	0.0248162
ATAD3C	0.0110469	NDUFAF6	0.000201416	SMAD7	0.0248162
C10orf82	0.0110469	SYNRG	0.000201416	SMS	0.0248162
CYP11B2	0.0110469	TP53I13	0.000201416	TM2D3	0.0248162
GSTM3	0.0110469	ECHDC1	0.000212424	TSSC1	0.0248162
NTNG1	0.0110469	NEK8	0.000213127	TWSG1	0.0248162
RNF121	0.0110469	SOGA1	0.000213127	ZFR	0.0248162
SEMA3C	0.0110469	TBC1D3F	0.000213127	ZNF382	0.0248162
ANKRD13D	0.0110469	TLCD1	0.000213127	ZNF397	0.0248162
AP5B1	0.0110469	WIPF2	0.000213127	ZNF471	0.0248162
DUSP7	0.0110469	LRRC59	0.000387985	ZNF677	0.0248162
EGR3	0.0110469	ERAL1	0.000387985	C18orf8	0.0327242
ELOVL2	0.0110469	GSDMB	0.000387985	HCK	0.0327242
HSPB8	0.0110469	MLLT6	0.000387985	ITGA2	0.0327242
KAT6B	0.0110469	USP32	0.000387985	PITRM1	0.0327242
MUS81	0.0110469	HOXB7	0.000445584	ZNF695	0.0327242
NBPF6	0.0110469	RNF145	0.000445584	DHX9	0.0327242
PIM2	0.0110469	ERBB3	0.000624251	IER3IP1	0.0327242
POLD4	0.0110469	CASC3	0.00070619	KIF18A	0.0327242
PSMD6	0.0110469	COX11	0.00070619	PIK3C2A	0.0327242
RPS25	0.0110469	EME1	0.00070619	VPS13C	0.0327242
SSH3	0.0110469	NDRG3	0.00070619	ZNF667	0.0327242
TKT	0.0110469	POLDIP2	0.00070619	ACTR3	0.0472114
TMEM134	0.0110469	EPN3	0.00070619	ADNP2	0.0472114
TMEM184B	0.0110469	FAM57A	0.00070619	ANPEP	0.0472114
VWA1	0.0110469	HOXB13	0.00070619	ATG4B	0.0472114
ZNF644	0.0110469	HEATR6	0.00070619	ATXN1	0.0472114
GPX1	0.0114999	CCNDBP1	0.000940564	BEND7	0.0472114
KIAA1324	0.0114999	FBXL20	0.000940564	BMPR1A	0.0472114
ALAS1	0.0124074	KLHL38	0.000940564	C18orf25	0.0472114
ALG14	0.0124074	DERL1	0.000940564	C6orf1	0.0472114
ASF1B	0.0124074	BCAS1	0.000940564	CDYL	0.0472114
C1orf27	0.0124074	FZD6	0.00111482	CHSY1	0.0472114
C6orf141	0.0124074	GIT1	0.00111482	CREB3	0.0472114
CALCR	0.0124074	HOXB8	0.00111482	CSNK1G1	0.0472114
CBL	0.0124074	IFT20	0.00111482	CST6	0.0472114
COL11A1	0.0124074	RALGAPA1	0.00111482	CYR61	0.0472114
CXXC5	0.0124074	ZG16B	0.00111482	DAP	0.0472114
DACH2	0.0124074	ABCC3	0.00111482	DCTN2	0.0472114
DR1	0.0124074	ABHD15	0.00129515	DNAJA2	0.0472114
ERI3	0.0124074	APOF	0.00129515	DPCD	0.0472114
HINFP	0.0124074	AUTS2	0.00129515	DUSP23	0.0472114
HIST1H2BJ	0.0124074	B4GALNT2	0.00129515	EBP	0.0472114
IK	0.0124074	ECM1	0.00129515	EPHA3	0.0472114
KCNK15	0.0124074	FBXW8	0.00129515	EVI5L	0.0472114
KISS1R	0.0124074	KIAA1210	0.00129515	EXOC6	0.0472114
KLHL2	0.0124074	MSL1	0.00129515	FASTKD3	0.0472114
LRTM2	0.0124074	RFC2	0.00129515	FN1	0.0472114
MAP3K1	0.0124074	SEBOX	0.00129515	GALNT14	0.0472114
MB	0.0124074	SOCS7	0.00129515	GAS1	0.0472114
MSI1	0.0124074	SREBF1	0.00129515	GAS6	0.0472114
MTF2	0.0124074	TAOK1	0.00129515	GDI2	0.0472114
NPY5R	0.0124074	TP53INP2	0.00129515	GYG1	0.0472114
OR8A1	0.0124074	TTLL6	0.00129515	HACL1	0.0472114
PDYN	0.0124074	TVP23B	0.00129515	HHLA1	0.0472114
PERM1	0.0124074	USP22	0.00129515	INSR	0.0472114
PEX10	0.0124074	VSTM2L	0.00129515	ITGAV	0.0472114
PLEKHG6	0.0124074	COG4	0.00185483	KANK2	0.0472114
PRDM6	0.0124074	DLX3	0.00185483	KIF21A	0.0472114
RGL2	0.0124074	RALGAPB	0.00185483	LEMD3	0.0472114
RGS2	0.0124074	THRA	0.00185483	LOXL4	0.0472114
RWDD3	0.0124074	EIF3E	0.00185483	LRBA	0.0472114
SCN3B	0.0124074	NPEPL1	0.00185483	MAGEC2	0.0472114
2020-09-05	0.0124074	PABPC1L	0.00185483	MAP7D2	0.0472114
SERPINA5	0.0124074	PHF12	0.00185483	MAPK1IP1L	0.0472114
SERPINB13	0.0124074	PNMT	0.00185483	MEX3C	0.0472114
SLC18B1	0.0124074	WDYHV1	0.00185483	MFSD6	0.0472114
SLC6A20	0.0124074	SULT1A1	0.00185483	MLF1	0.0472114
SNCB	0.0124074	RNF114	0.00198739	MRPS11	0.0472114
SPEF1	0.0124074	SLC2A10	0.00198739	NEDD9	0.0472114
SYT1	0.0124074	COASY	0.00198739	NEO1	0.0472114
TBRG1	0.0124074	DPY19L1	0.00198739	NUP210	0.0472114
XRRA1	0.0124074	ETS1	0.00198739	PIAS2	0.0472114
ZMAT2	0.0124074	TRIL	0.00231787	PLIN2	0.0472114
ZMAT4	0.0124074	MSN	0.00310298	PLSCR5	0.0472114
KIF12	0.0176554	LGALS8	0.00310298	POLL	0.0472114
LAMTOR1	0.0176554	CDC37	0.00339831	PTAR1	0.0472114
LMX1B	0.0176554	DHX35	0.00339831	RAB31	0.0472114
MPP6	0.0176554	SPATA20	0.00339831	RDH14	0.0472114
WDR6	0.0176554	ZDHHC4	0.00339831	RTKN2	0.0472114
ARL13B	0.0176554	CBX1	0.00339831	SH2D3A	0.0472114
ATAD3A	0.0176554	GFER	0.00339831	SH3BP2	0.0472114
ATP11B	0.0176554	GPR160	0.00339831	SKA1	0.0472114
GGT6	0.0176554	MRPL45	0.00339831	SMARCB1	0.0472114
KDM2A	0.0176554	SDF2	0.00339831	SOX15	0.0472114
NSMAF	0.0176554	SLC47A1	0.00339831	SUCLA2	0.0472114
PTCH1	0.0176554	WNK4	0.00339831	SYCP2L	0.0472114
RAB11FIP1	0.0176554	ZHX2	0.00339831	SYMPK	0.0472114
REEP5	0.0176554	DDX52	0.00339831	TARS	0.0472114
THRSP	0.0176554	COMT	0.00378617	TBC1D25	0.0472114
MRPL51	0.0176554	MLPH	0.00378617	TBX18	0.0472114
OLFML3	0.0176554	UQCC1	0.00378617	THUMPD3	0.0472114
RFT1	0.0176554	CLTC	0.00378617	TMEM14C	0.0472114
PREX1	0.0183849	ACSF2	0.0040551	TMEM241	0.0472114
LDHB	0.0183849	ENKD1	0.0040551	TRIM44	0.0472114
ANXA9	0.0199435	NNT	0.0040551	VCL	0.0472114
CMYA5	0.0199435	BAK1	0.0040551	WDR61	0.0472114
ANKS6	0.0200694	KIAA1429	0.0040551	ZCCHC24	0.0472114
PPP1R3D	0.0200694	RPL19	0.0040551	ZNF396	0.0472114
ZNF552	0.0200694	XYLT2	0.0040551	ZNF461	0.0472114
BUB1B	0.0277596	PECAM1	0.0040551
DCAF7	0.0277596	BAX	0.00518091
P2RX2	0.0277596	ALKBH5	0.00562326
ZNF608	0.0277596	ANKRD13B	0.00562326
ABCA6	0.0277596	FAM222B	0.00562326
C1orf194	0.0277596	NCOA6	0.00562326
CENPBD1	0.0277596	OXR1	0.00562326
CENPV	0.0277596	PTDSS1	0.00562326
CLCF1	0.0277596	PTPRE	0.00562326
CMTM7	0.0277596	RBL1	0.00562326
HDAC2	0.0277596	RBM12B	0.00562326
MRGBP	0.0277596	TTI1	0.00562326
QARS	0.0277596	ZNFX1	0.00562326
TCP1	0.0277596	AATF	0.00562326
TMA7	0.0277596	CCL15	0.00562326
TRIM34	0.0277596	NFE2L1	0.00562326
ZNF577	0.0277596	PRPSAP2	0.00562326
ADCY7	0.0277596	SNX19	0.00562326
C9orf106	0.0277596	TBC1D3B	0.00562326
CASP4	0.0277596	NCOR1	0.00664953
CLSTN2	0.0277596	CSTF1	0.00664953
GEMIN5	0.0277596	AP4S1	0.00740088
ISOC1	0.0277596	CFTR	0.00740088
MAPT	0.0277596	CRYBA1	0.00740088
MSL3	0.0277596	DOPEY2	0.00740088
PTP4A2	0.0277596	FAM13B	0.00740088
RAD54L2	0.0277596	FAM71F1	0.00740088
RRP9	0.0277596	FAM84B	0.00740088
TWF2	0.0277596	FER1L6	0.00740088
USP8	0.0277596	FOXN1	0.00740088
TRPS1	0.0279613	FPR3	0.00740088
GAPDH	0.0314597	GGT1	0.00740088
PROSC	0.0314597	INHBB	0.00740088
JRKL	0.0332647	KIAA0556	0.00740088
BNIPL	0.0332647	KRT24	0.00740088
G3BP1	0.0332647	KRT4	0.00740088
ME1	0.0332647	METTL2B	0.00740088
TMEM123	0.0332647	NME1-NME2	0.00740088
WLS	0.0332647	PLEKHA8	0.00740088
KCTD3	0.0332647	POP5	0.00740088
STX6	0.0332647	PTP4A3	0.00740088
PGR	0.0336653	RASD1	0.00740088
C5orf49	0.0336653	SCP2	0.00740088
EPHA2	0.0336653	SLC5A6	0.00740088
ERLIN2	0.0336653	SLX4	0.00740088
SYCP2	0.0407387	SP8	0.00740088
ABAT	0.0417197	STAG2	0.00740088
AMY2B	0.0417197	TBC1D3H	0.00740088
BLID	0.0417197	TELO2	0.00740088
C1orf226	0.0417197	TIAF1	0.00740088
CA3	0.0417197	TMEM67	0.00740088
CAPN5	0.0417197	TP53RK	0.00740088
CRIP2	0.0417197	TTPAL	0.00740088
DSCAM	0.0417197	ZNF704	0.00740088
GINM1	0.0417197	ATAD2	0.00779253
GNAI1	0.0417197	INTS8	0.00779253
IYD	0.0417197	RPS6KA3	0.00779253
MRGPRF	0.0417197	ZHX1	0.00779253
OLFM1	0.0417197	MAPK12	0.00779253
OR2V2	0.0417197	SMG8	0.00779253
OR8K3	0.0417197	UBE2V1	0.00779253
PCMTD2	0.0417197	MKS1	0.00779253
PPM1E	0.0417197	ARFGEF2	0.00788519
PPP1CA	0.0417197	FAM83D	0.00788519
PTK6	0.0417197	HOXC11	0.00788519
PUS3	0.0417197	MAL2	0.00788519
RABEP1	0.0417197	PIGU	0.00788519
RELT	0.0417197	TMEM65	0.00788519
RIN3	0.0417197	ADAMTS18	0.00788519
S100A13	0.0417197	AP2B1	0.00788519
SDCCAG8	0.0417197	HOXB6	0.00788519
SLC35E3	0.0417197	IRX4	0.00788519
SNRNP40	0.0417197	MARVELD1	0.00788519
SOX3	0.0417197	PRR15L	0.00788519
SPO11	0.0417197	RPL23	0.00788519
SSU72	0.0417197	2020-09-11	0.00788519
TG	0.0417197	SRC	0.00788519
TXNDC12	0.0417197	ULK2	0.00788519
UBE4A	0.0417197	UTP23	0.00788519
ULBP3	0.0417197	EMC2	0.00788519
AMPD1	0.0417197	MSX2	0.00788519
ARPP19	0.0417197	RAD51C	0.00788519
C17orf107	0.0417197	TFF1	0.00788519
CDSN	0.0417197	FANCA	0.0082317
COQ3	0.0417197	FASN	0.0125327
CST8	0.0417197	EIF3H	0.0135977
DCBLD2	0.0417197	MRPL10	0.0135977
FAM227B	0.0417197	MRPL27	0.0135977
FOXJ2	0.0417197	HDAC11	0.0135977
GFI1	0.0417197	B3GALNT1	0.0135977
GNL3	0.0417197	ACTR5	0.0146402
GPR37L1	0.0417197	CHST14	0.0146402
HIRA	0.0417197	CYB5B	0.0146402
KATNB1	0.0417197	DSN1	0.0146402
KDM3A	0.0417197	EDEM2	0.0146402
KIAA1217	0.0417197	HOXB4	0.0146402
KLHL18	0.0417197	LRRC46	0.0146402
KPNA5	0.0417197	MANBAL	0.0146402
LRRC8C	0.0417197	MIS12	0.0146402
MAFF	0.0417197	NAP1L1	0.0146402
MCM7	0.0417197	NUP62CL	0.0146402
MORN3	0.0417197	PI4K2B	0.0146402
NPAT	0.0417197	PIGS	0.0146402
OTOS	0.0417197	TAC4	0.0146402
PATE2	0.0417197	TBC1D31	0.0146402
PCDHA2	0.0417197	YWHAE	0.0146402
PCDHA6	0.0417197	ZNF287	0.0146402
PDIA3	0.0417197	ARHGAP40	0.0146402
PGM2L1	0.0417197	ARL5C	0.0146402
POLR2G	0.0417197	DYNLRB1	0.0146402
PPARA	0.0417197	FAM129A	0.0146402
RHOD	0.0417197	GALNT2	0.0146402
RPUSD4	0.0417197	GOLM1	0.0146402
SHISA5	0.0417197	LYPD3	0.0146402
SLCO1B1	0.0417197	NAE1	0.0146402
SOX9	0.0417197	NBPF10	0.0146402
STAMBPL1	0.0417197	RBBP8NL	0.0146402
TEDDM1	0.0417197	RPL23A	0.0146402
TMA16	0.0417197	RWDD2B	0.0146402
TNFRSF1A	0.0417197	SULT1A2	0.0146402
UBE2J2	0.0417197	TERF2	0.0146402
UPRT	0.0417197	ZNF41	0.0146402
VPS11	0.0417197	ABHD11	0.0146402
YBX3	0.0417197	CES4A	0.0146402
ABCC11	0.046984	CREB3L1	0.0146402
		RBM28	0.0146402
		ZNHIT3	0.0146402
		ABL1	0.0154231
		ACADS	0.0154231
		CCNB1	0.0154231
		CDC27	0.0154231
		CTNNBL1	0.0154231
		HKR1	0.0154231
		LSM12	0.0154231
		MTBP	0.0154231
		ANKRD40	0.0154231
		IFI27L2	0.0154231
		CD320	0.0154231
		GGNBP2	0.0154231
		SPATA2	0.0154231
		TDRD1	0.0154231
		VMP1	0.0154231
		BPIFB1	0.0154231
		C17orf58	0.0154231
		CBX4	0.0154231
		DHX40	0.0154231
		DPY19L4	0.0154231
		INPP5J	0.0154231
		TMEM139	0.0154231
		TRIM37	0.0154231
		ZNF207	0.0154231
		APPBP2	0.0154231
		CACNG4	0.0154231
		KHDC1	0.0154231
		STX16	0.0154231
		ZNF655	0.0170251
		TFAP2C	0.0170251
		ABCC11	0.0170251
		GSK3A	0.0220075
		KAT2A	0.0220075
		PXMP4	0.0220075
		MRPL13	0.0220075
		ADIRF	0.0220075
		PRKCH	0.0220075
		RAE1	0.0220075
		HDAC10	0.0253161
		OSGIN2	0.0253161
		PREX1	0.0253161
		B3GNT9	0.025718
		CBX2	0.025718
		COL6A6	0.025718
		CTSA	0.025718
		DHRS2	0.025718
		DNAJC3	0.025718
		E2F1	0.025718
		EMC9	0.025718
		EPN2	0.025718
		FAM171A2	0.025718
		FAM200B	0.025718
		FSBP	0.025718
		HHIPL2	0.025718
		HOXB3	0.025718
		HPSE2	0.025718
		KRBOX4	0.025718
		KRT222	0.025718
		MYO19	0.025718
		NAGS	0.025718
		PCCA	0.025718
		PIGW	0.025718
		PKD1L3	0.025718
		PKIG	0.025718
		PRAC1	0.025718
		PSPH	0.025718
		RAB2B	0.025718
		RAPGEFL1	0.025718
		SLC13A3	0.025718
		SLC15A1	0.025718
		SLC30A8	0.025718
		SLC36A2	0.025718
		SND1	0.025718
		SNX31	0.025718
		STXBP4	0.025718
		SUGP2	0.025718
		TMEM70	0.025718
		TMEM99	0.025718
		TNFAIP1	0.025718
		TOX4	0.025718
		TRPC4AP	0.025718
		TRPT1	0.025718
		VTN	0.025718
		WBSCR17	0.025718
		ZNF232	0.025718
		ZNF516	0.025718
		ZNF517	0.025718
		ZNF559-ZNF177	0.025718
		ZNF91	0.025718
		ASB14	0.025718
		C20orf78	0.025718
		C5orf15	0.025718
		CD164L2	0.025718
		CEACAM7	0.025718
		CTNND2	0.025718
		EYA2	0.025718
		FAM209A	0.025718
		FAM229A	0.025718
		FAM72D	0.025718
		FLOT2	0.025718
		HILPDA	0.025718
		ITGAE	0.025718
		KLHDC2	0.025718
		LHX1	0.025718
		MBLAC1	0.025718
		MTERF3	0.025718
		NFE2L3	0.025718
		NOV	0.025718
		NSRP1	0.025718
		RABGAP1	0.025718
		SLC7A13	0.025718
		SNRPB2	0.025718
		SPAG1	0.025718
		SS18L1	0.025718
		TBC1D3	0.025718
		TSEN54	0.025718
		WASF2	0.025718
		ZNF512B	0.025718
		ZNF624	0.025718
		RPRD1B	0.0267912
		CYBA	0.0267912
		HSF1	0.0267912
		ST6GALNAC4	0.0267912
		STK24	0.0267912
		ARPC1B	0.0267912
		CFDP1	0.0267912
		LAMC1	0.0267912
		METTL2A	0.0267912
		MOCS3	0.0267912
		OPLAH	0.0267912
		OTUD6B	0.0267912
		PSCA	0.0267912
		SPG7	0.0267912
		ZHX3	0.0267912
		EAPP	0.0267912
		MRPS23	0.0267912
		AAR2	0.0296293
		ABR	0.0296293
		ACLY	0.0296293
		ALDOC	0.0296293
		C20orf24	0.0296293
		CSE1L	0.0296293
		DDX27	0.0296293
		DECR1	0.0296293
		DLX4	0.0296293
		FBF1	0.0296293
		GPATCH8	0.0296293
		LUC7L3	0.0296293
		MAP1LC3A	0.0296293
		NUP85	0.0296293
		PER1	0.0296293
		PRMT5	0.0296293
		SF3B3	0.0296293
		SLC35C2	0.0296293
		STAT3	0.0296293
		STAU1	0.0296293
		TFB2M	0.0296293
		TTC37	0.0296293
		WDR1	0.0296293
		ACOX1	0.0296293
		ADAT1	0.0296293
		ANKRD30B	0.0296293
		BICD1	0.0296293
		CDC6	0.0296293
		CENPT	0.0296293
		HMX1	0.0296293
		LIMCH1	0.0296293
		MICB	0.0296293
		OSBPL7	0.0296293
		PAQR7	0.0296293
		PSMC1	0.0296293
		RAD21	0.0296293
		RPA1	0.0296293
		RSAD1	0.0296293
		RSBN1L	0.0296293
		SLC52A2	0.0296293
		SLC9A8	0.0296293
		STAT5B	0.0296293
		TBC1D22A	0.0296293
		TOM1L1	0.0296293
		TRAPPC9	0.0296293
		VPS4A	0.0296293
		ZFP64	0.0296293
		ZFP90	0.0296293
		AKAP10	0.0296293
		ALMS1	0.0296293
		ARHGAP23	0.0296293
		ATP6V1H	0.0296293
		CHD6	0.0296293
		RORC	0.0296293
		RPS6KB1	0.0296293
		RPSA	0.0296293
		TLK2	0.0296293
		TOP3A	0.0296293
		TUBD1	0.0296293
		YWHAZ	0.0296293
		GRINA	0.0296293
		HDAC8	0.0296293
		PDGFB	0.0296293
		SRSF9	0.0296293
		ZNF572	0.0296293
		CCNE2	0.033526
		DMPK	0.033526
		FANCE	0.033526
		ZC3H18	0.033526
		AURKA	0.033526
		AR	0.033526
		ANXA9	0.033526
		CDH1	0.0338237
		EGFR	0.036188
		SPDEF	0.036188
		ABI3	0.0399647
		ACPP	0.0399647
		ACYP1	0.0399647
		AFMID	0.0399647
		ANKAR	0.0399647
		ANKRD34A	0.0399647
		AOAH	0.0399647
		ARL4D	0.0399647
		ASIP	0.0399647
		ATP6V0A4	0.0399647
		BCO1	0.0399647
		BPIFB2	0.0399647
		C16orf82	0.0399647
		C17orf98	0.0399647
		C20orf173	0.0399647
		C20orf85	0.0399647
		CAPZB	0.0399647
		CCDC144NL	0.0399647
		CCKAR	0.0399647
		CFAP70	0.0399647
		CFAP74	0.0399647
		CNBD2	0.0399647
		CNBP	0.0399647
		COLEC10	0.0399647
		CSF3	0.0399647
		CTSG	0.0399647
		CWH43	0.0399647
		DCAF4L2	0.0399647
		DDX25	0.0399647
		DGKA	0.0399647
		DNAI1	0.0399647
		ECHDC2	0.0399647
		EFCAB13	0.0399647
		EFS	0.0399647
		EGF	0.0399647
		FCRL4	0.0399647
		FGF3	0.0399647
		GABRA2	0.0399647
		GATA2	0.0399647
		GIP	0.0399647
		GLP2R	0.0399647
		GLUD2	0.0399647
		GM2A	0.0399647
		GOLGA2	0.0399647
		GOLGA6L2	0.0399647
		GPR75-ASB3	0.0399647
		GSTA1	0.0399647
		H2AFY2	0.0399647
		HK1	0.0399647
		HMGCS2	0.0399647
		HOXB1	0.0399647
		HOXB9	0.0399647
		HYAL4	0.0399647
		IKZF1	0.0399647
		IL31	0.0399647
		INO80E	0.0399647
		IRAK4	0.0399647
		KRT34	0.0399647
		KRTAP4-1	0.0399647
		KRTAP9-6	0.0399647
		LDLRAD1	0.0399647
		LRRC75B	0.0399647
		LYZL2	0.0399647
		MEGF9	0.0399647
		MIB2	0.0399647
		MMP25	0.0399647
		MYO15B	0.0399647
		MYRIP	0.0399647
		NCOA5	0.0399647
		NFATC2IP	0.0399647
		NOD1	0.0399647
		PCLO	0.0399647
		PHIP	0.0399647
		PIRT	0.0399647
		PKDCC	0.0399647
		PLEKHD1	0.0399647
		PLXDC1	0.0399647
		POM121L12	0.0399647
		PRSS33	0.0399647
		PSKH2	0.0399647
		PXDNL	0.0399647
		RAB28	0.0399647
		RFXAP	0.0399647
		RIC3	0.0399647
		RNF19A	0.0399647
		ROCK1	0.0399647
		SAMD14	0.0399647
		SAPCD1	0.0399647
		SBK1	0.0399647
		SCGN	0.0399647
		SCML4	0.0399647
		SEMA3E	0.0399647
		SEZ6L2	0.0399647
		SGCB	0.0399647
		SLC12A6	0.0399647
		SLC25A16	0.0399647
		SMCR8	0.0399647
		SMIM17	0.0399647
		SNX11	0.0399647
		SPACA7	0.0399647
		TBC1D28	0.0399647
		TBC1D3G	0.0399647
		TDRD10	0.0399647
		TFF3	0.0399647
		TGM3	0.0399647
		THEGL	0.0399647
		TOM1L2	0.0399647
		TP53INP1	0.0399647
		TRIB1	0.0399647
		TSGA13	0.0399647
		TTC6	0.0399647
		TUBG2	0.0399647
		UGDH	0.0399647
		UNK	0.0399647
		URM1	0.0399647
		UST	0.0399647
		WBSCR22	0.0399647
		WDR34	0.0399647
		WFDC6	0.0399647
		WNT9A	0.0399647
		XPR1	0.0399647
		ZCCHC14	0.0399647
		ZNF160	0.0399647
		ZNF205	0.0399647
		ZNF296	0.0399647
		ZNF75A	0.0399647
		ZNF85	0.0399647
		ZNHIT2	0.0399647
		ZNRF2	0.0399647
		CHRAC1	0.0426234
		DCAF16	0.0426234
		DHX38	0.0426234
		EFR3A	0.0426234
		SACS	0.0426234
		ZC3HC1	0.0426234
		NPEPPS	0.0426234
		ZDHHC1	0.0426234
		RAB22A	0.0426234
		PIK3CA	0.0447139
		MGMT	0.0485873
		GOSR1	0.0485873
		EHMT1	0.0485873
		VAPB	0.0485873
		PM20D2	0.0485873
		RARA	0.0485873
		BRCA1	0.0499869
		SYCP2	0.0499869
		FOXA1	0.0499869
