# Supplementary material for: Multi‐modal meta‐analysis of cancer cell line omics profiles identifies ECHDC1 as a novel breast tumor suppressor
Source: Mol Syst Biol. 2021 Mar 22;17(3):e9526. doi: 10.15252/msb.20209526 (PMC7983037; doi:10.15252/msb.20209526)
Supplement: Supplementary file 15 — Dataset EV14 [file MSB-17-e9526-s004.xlsx]

## Sheet: Description
Dataset EV14 Synthetic lethal hits for frequent cancer driver genes. P-value was calculated using the Fisher’s exact test.

## Sheet: Dataset EV14
Driver gene	SL hit	P-value
ACVR1B	AAMP	0.006425
ACVR1B	ABHD12	0.0219619
ACVR1B	ABLIM3	0.043473
ACVR1B	ACADVL	0.0219619
ACVR1B	ACSBG2	0.043473
ACVR1B	ACTR3B	0.043473
ACVR1B	ADD3	0.0219619
ACVR1B	ADGRG5	0.0219619
ACVR1B	ADGRV1	0.0219619
ACVR1B	ADSL	0.0221016
ACVR1B	AGRP	0.043473
ACVR1B	ALK	0.0400989
ACVR1B	ALKBH2	0.000450831
ACVR1B	AMOT	0.0219619
ACVR1B	ANAPC11	0.043473
ACVR1B	ANKFN1	0.043473
ACVR1B	ANKRD20A4	0.00133528
ACVR1B	AP2M1	0.00433846
ACVR1B	APBB1IP	0.043473
ACVR1B	AQR	0.00888077
ACVR1B	ARHGEF10L	0.0219619
ACVR1B	ARV1	0.043473
ACVR1B	ASMTL	0.00263659
ACVR1B	ATF6B	0.0219619
ACVR1B	B3GNT4	0.0219619
ACVR1B	BMF	0.043473
ACVR1B	BMP2K	0.00888077
ACVR1B	BTAF1	0.043473
ACVR1B	BVES	0.043473
ACVR1B	C1orf131	0.0219619
ACVR1B	C1orf53	0.043473
ACVR1B	C1S	0.043473
ACVR1B	C20orf85	0.043473
ACVR1B	C2CD2L	0.0219619
ACVR1B	C7orf73	0.043473
ACVR1B	CAD	0.0305555
ACVR1B	CALR3	0.0219619
ACVR1B	CAMK2N1	0.043473
ACVR1B	CAMTA2	0.043473
ACVR1B	CATSPERG	0.0116907
ACVR1B	CBWD5	0.0219619
ACVR1B	CC2D2B	0.0219619
ACVR1B	CCDC102A	0.00433846
ACVR1B	CCDC120	0.0219619
ACVR1B	CCDC54	0.0219619
ACVR1B	CCT5	0.043473
ACVR1B	CCT8L2	0.043473
ACVR1B	CD40LG	0.043473
ACVR1B	CD81	0.043473
ACVR1B	CDC20	0.043473
ACVR1B	CDH12	0.043473
ACVR1B	CDH8	0.043473
ACVR1B	CDK5R1	0.0221016
ACVR1B	CDS1	0.0219619
ACVR1B	CEBPZ	0.006425
ACVR1B	CEP76	0.043473
ACVR1B	CEP97	0.043473
ACVR1B	CFI	0.0219619
ACVR1B	CHD9	0.043473
ACVR1B	CHMP2B	0.043473
ACVR1B	CHST9	0.043473
ACVR1B	CLEC12A	0.043473
ACVR1B	CLLU1OS	0.0219619
ACVR1B	CNIH1	0.0219619
ACVR1B	COL4A5	0.043473
ACVR1B	COPB1	0.043473
ACVR1B	COX6A1	0.0219619
ACVR1B	CPEB2	0.043473
ACVR1B	CPNE2	0.043473
ACVR1B	CPSF1	0.006425
ACVR1B	CPZ	0.0219619
ACVR1B	CRY1	0.0219619
ACVR1B	CTSF	0.043473
ACVR1B	CXCL17	0.043473
ACVR1B	CXorf40B	0.043473
ACVR1B	CYP26B1	0.043473
ACVR1B	DAW1	0.043473
ACVR1B	DCUN1D4	0.043473
ACVR1B	DDX27	0.0400989
ACVR1B	DDX39A	0.043473
ACVR1B	DHX38	0.0221016
ACVR1B	DLG3	0.043473
ACVR1B	DLX6	0.00263659
ACVR1B	DNAAF1	0.0219619
ACVR1B	DNAAF5	0.0219619
ACVR1B	DNAJA4	0.043473
ACVR1B	DNALI1	0.0219619
ACVR1B	DNMT3B	0.043473
ACVR1B	DOT1L	0.043473
ACVR1B	DUX1	0.0219619
ACVR1B	DYNC1I2	0.0261861
ACVR1B	DYRK4	0.0219619
ACVR1B	DYX1C1	0.043473
ACVR1B	EDN3	0.0219619
ACVR1B	EFEMP2	0.0219619
ACVR1B	EIF2AK1	0.0219619
ACVR1B	EMX1	0.0219619
ACVR1B	EPHA6	0.0452485
ACVR1B	ERMARD	0.043473
ACVR1B	ERP29	0.043473
ACVR1B	EVPL	0.043473
ACVR1B	EZH2	0.0305555
ACVR1B	FAM133B	0.043473
ACVR1B	FAM136A	0.00133528
ACVR1B	FAM174A	0.0219619
ACVR1B	FAM175A	0.0219619
ACVR1B	FAM185A	0.043473
ACVR1B	FAM210A	0.0183152
ACVR1B	FAM219A	0.0219619
ACVR1B	FAM50A	0.043473
ACVR1B	FAM71F2	0.043473
ACVR1B	FAM76A	0.043473
ACVR1B	FARS2	0.0116907
ACVR1B	FASN	0.0201873
ACVR1B	FES	0.043473
ACVR1B	FGF5	0.043473
ACVR1B	FIGNL1	0.043473
ACVR1B	FLOT1	0.0219619
ACVR1B	FOXD3	0.0219619
ACVR1B	FOXE3	0.043473
ACVR1B	FOXQ1	0.043473
ACVR1B	GABBR1	0.00263659
ACVR1B	GABRA4	0.0219619
ACVR1B	GABRG3	0.0219619
ACVR1B	GAS7	0.0219619
ACVR1B	GJA9	0.043473
ACVR1B	GLB1L3	0.043473
ACVR1B	GLS2	0.043473
ACVR1B	GLTSCR2	0.043473
ACVR1B	GMDS	0.0219619
ACVR1B	GMNN	0.00433846
ACVR1B	GOLM1	0.0219619
ACVR1B	GPATCH1	0.00433846
ACVR1B	GPATCH11	0.043473
ACVR1B	GPR19	0.0219619
ACVR1B	GPR22	0.043473
ACVR1B	GRB10	0.043473
ACVR1B	GRID2	0.0219619
ACVR1B	GSPT2	0.043473
ACVR1B	GTF2H4	0.00433846
ACVR1B	GTF2I	0.043473
ACVR1B	HAL	0.043473
ACVR1B	HARS	0.00433846
ACVR1B	HIPK2	0.0116907
ACVR1B	HIST1H3A	0.00263659
ACVR1B	HIST1H3H	0.043473
ACVR1B	HIST3H2A	0.0219619
ACVR1B	HMGB3	0.0219619
ACVR1B	HRH4	0.0219619
ACVR1B	HSD11B2	0.043473
ACVR1B	HSPB11	0.043473
ACVR1B	HTR7	0.043473
ACVR1B	IBSP	0.043473
ACVR1B	ICE1	0.043473
ACVR1B	IFNA1	0.043473
ACVR1B	IFNE	0.0219619
ACVR1B	IFNLR1	0.0219619
ACVR1B	IGFBP6	0.043473
ACVR1B	IGSF1	0.043473
ACVR1B	IL31RA	0.043473
ACVR1B	IPO8	0.043473
ACVR1B	IRS4	0.043473
ACVR1B	ITM2B	0.0219619
ACVR1B	KBTBD7	0.043473
ACVR1B	KCNH5	0.043473
ACVR1B	KCNIP1	0.043473
ACVR1B	KCNRG	0.043473
ACVR1B	KCP	0.0219619
ACVR1B	KIAA0391	0.043473
ACVR1B	KRBA1	0.043473
ACVR1B	KRT34	0.043473
ACVR1B	KRTAP13-3	0.043473
ACVR1B	KRTAP13-4	0.043473
ACVR1B	L3MBTL1	0.043473
ACVR1B	LARP1B	0.043473
ACVR1B	LARP6	0.043473
ACVR1B	LAYN	0.043473
ACVR1B	LCE1C	0.043473
ACVR1B	LENG1	0.006425
ACVR1B	LIME1	0.0219619
ACVR1B	LRP10	0.043473
ACVR1B	LRRK2	0.00263659
ACVR1B	LRWD1	0.0219619
ACVR1B	LUM	0.043473
ACVR1B	LY6K	0.0219619
ACVR1B	LYPD6B	0.043473
ACVR1B	LYRM2	0.043473
ACVR1B	MAGIX	0.0219619
ACVR1B	MANSC1	0.043473
ACVR1B	MAPK4	0.043473
ACVR1B	MCRS1	0.0148403
ACVR1B	ME3	0.043473
ACVR1B	MED10	0.00433846
ACVR1B	MEP1A	0.043473
ACVR1B	MGAT4C	0.043473
ACVR1B	MIER3	0.0219619
ACVR1B	MOCS3	0.0219619
ACVR1B	MOXD1	0.0219619
ACVR1B	MPPED1	0.0219619
ACVR1B	MRPL9	0.00888077
ACVR1B	MRPS18B	0.0219619
ACVR1B	MSANTD3	0.043473
ACVR1B	MTX2	0.0219619
ACVR1B	MYLK4	0.00263659
ACVR1B	NBEAL1	0.043473
ACVR1B	NDEL1	0.043473
ACVR1B	NDFIP1	0.0219619
ACVR1B	NDRG4	0.043473
ACVR1B	NDUFS1	0.043473
ACVR1B	NEK8	0.00263659
ACVR1B	NF1	0.043473
ACVR1B	NFKBIB	0.043473
ACVR1B	NFX1	0.00263659
ACVR1B	NIPBL	0.043473
ACVR1B	NKAIN3	0.043473
ACVR1B	NLRC5	0.043473
ACVR1B	NOC4L	0.043473
ACVR1B	NOG	0.0219619
ACVR1B	NPM3	0.0219619
ACVR1B	NRBP2	0.0219619
ACVR1B	NT5DC3	0.0219619
ACVR1B	OLA1	0.043473
ACVR1B	OR10Z1	0.0219619
ACVR1B	OR13C8	0.043473
ACVR1B	OR8I2	0.043473
ACVR1B	ORAI2	0.043473
ACVR1B	OTUD3	0.0219619
ACVR1B	OVGP1	0.00133528
ACVR1B	OXCT2	0.043473
ACVR1B	OXR1	0.00433846
ACVR1B	PAK3	0.0116907
ACVR1B	PAK4	0.0261861
ACVR1B	PARP6	0.0219619
ACVR1B	PASK	0.0219619
ACVR1B	PCBD2	0.0219619
ACVR1B	PCDHA12	0.0219619
ACVR1B	PCDHAC2	0.043473
ACVR1B	PCDHGC3	0.0219619
ACVR1B	PHKG2	0.006425
ACVR1B	PIK3CB	0.0289696
ACVR1B	PJA1	0.043473
ACVR1B	PLA2G7	0.0219619
ACVR1B	PLXDC2	0.043473
ACVR1B	PMPCA	0.0261861
ACVR1B	POLD1	0.000285577
ACVR1B	POLG	0.000940706
ACVR1B	POLG2	0.043473
ACVR1B	POLR3B	0.0183152
ACVR1B	POLR3G	0.043473
ACVR1B	PPAN-P2RY11	0.043473
ACVR1B	PPIG	0.043473
ACVR1B	PPP1R14D	0.0219619
ACVR1B	PPP1R3G	0.043473
ACVR1B	PPP3CA	0.0116907
ACVR1B	PPP5C	0.043473
ACVR1B	PRAMEF6	0.0219619
ACVR1B	PRG4	0.0219619
ACVR1B	PRH2	0.0219619
ACVR1B	PRKAB1	0.043473
ACVR1B	PRKACA	0.00215399
ACVR1B	PRKCD	0.0261861
ACVR1B	PTPRB	0.043473
ACVR1B	PTPRO	0.043473
ACVR1B	PTPRS	0.00263659
ACVR1B	PTPRZ1	0.043473
ACVR1B	PWP1	0.00263659
ACVR1B	PXMP4	0.0219619
ACVR1B	RAB3C	0.043473
ACVR1B	RAD51AP2	0.043473
ACVR1B	RAD52	0.043473
ACVR1B	RASGRF2	0.043473
ACVR1B	RBL1	0.043473
ACVR1B	RBM17	0.043473
ACVR1B	RBM44	0.0219619
ACVR1B	RDX	0.00133528
ACVR1B	RET	0.0400989
ACVR1B	RFPL3	0.0219619
ACVR1B	RHOH	0.0219619
ACVR1B	RLBP1	0.043473
ACVR1B	RNF34	0.043473
ACVR1B	RNF41	0.0219619
ACVR1B	RPL22	0.043473
ACVR1B	RPP25L	0.0219619
ACVR1B	RPP40	0.0148403
ACVR1B	RPUSD2	0.0219619
ACVR1B	RPUSD4	0.043473
ACVR1B	RRAS	0.043473
ACVR1B	RXFP2	0.043473
ACVR1B	SAPCD2	0.043473
ACVR1B	SCAF4	0.00263659
ACVR1B	SCAP	0.00574841
ACVR1B	SDHC	0.006425
ACVR1B	SDSL	0.043473
ACVR1B	SERF2	0.0219619
ACVR1B	SGF29	0.0219619
ACVR1B	SH3BGRL2	0.0219619
ACVR1B	SHISA3	0.043473
ACVR1B	SIGLEC10	0.0219619
ACVR1B	SIM1	0.0219619
ACVR1B	SIRT4	0.0219619
ACVR1B	SKI	0.043473
ACVR1B	SKIV2L	0.00433846
ACVR1B	SLC12A6	0.043473
ACVR1B	SLC22A23	0.043473
ACVR1B	SLC24A4	0.043473
ACVR1B	SLC28A3	0.043473
ACVR1B	SLC29A3	0.0219619
ACVR1B	SLC35A2	0.0219619
ACVR1B	SLC35G1	0.043473
ACVR1B	SLC38A4	0.043473
ACVR1B	SLC41A2	0.043473
ACVR1B	SLC4A1	0.0219619
ACVR1B	SLC4A8	0.043473
ACVR1B	SLC6A11	0.0219619
ACVR1B	SLCO4A1	0.043473
ACVR1B	SMARCA1	0.043473
ACVR1B	SMARCD2	0.0219619
ACVR1B	SNAP47	0.043473
ACVR1B	SNCA	0.043473
ACVR1B	SNRPC	0.00263659
ACVR1B	SP7	0.043473
ACVR1B	SPAG1	0.043473
ACVR1B	SPATA9	0.043473
ACVR1B	SPEG	0.0219619
ACVR1B	SPG20	0.043473
ACVR1B	SREK1IP1	0.043473
ACVR1B	SSNA1	0.043473
ACVR1B	STIL	0.043473
ACVR1B	STK32C	0.0219619
ACVR1B	SUPT7L	0.043473
ACVR1B	SZT2	0.000450831
ACVR1B	TAF7L	0.043473
ACVR1B	TAOK3	0.0261861
ACVR1B	TAS2R8	0.0219619
ACVR1B	TAS2R9	0.0219619
ACVR1B	TBC1D19	0.0219619
ACVR1B	TBRG1	0.043473
ACVR1B	TCEAL6	0.0219619
ACVR1B	TDRD3	0.0219619
ACVR1B	TESC	0.043473
ACVR1B	TET1	0.043473
ACVR1B	TFAM	0.0219619
ACVR1B	TIAM2	0.043473
ACVR1B	TIMM22	0.0116907
ACVR1B	TMEM140	0.043473
ACVR1B	TMEM189-UBE2V1	0.00433846
ACVR1B	TMEM200A	0.0219619
ACVR1B	TMEM50B	0.043473
ACVR1B	TNNC2	0.0219619
ACVR1B	TP53INP1	0.043473
ACVR1B	TPM3	0.0219619
ACVR1B	TRAK2	0.043473
ACVR1B	TRDMT1	0.043473
ACVR1B	TRERF1	0.043473
ACVR1B	TRIM72	0.0219619
ACVR1B	TROAP	0.043473
ACVR1B	TRPM3	0.0219619
ACVR1B	TRPM7	0.043473
ACVR1B	TSPAN19	0.043473
ACVR1B	TSPAN33	0.0219619
ACVR1B	TSPYL4	0.043473
ACVR1B	TYW5	0.043473
ACVR1B	UNC5D	0.0219619
ACVR1B	UNG	0.0219619
ACVR1B	UPB1	0.00888077
ACVR1B	URB1	0.00263659
ACVR1B	USP36	0.00263659
ACVR1B	USP7	0.043473
ACVR1B	VAMP5	0.0219619
ACVR1B	VAMP7	0.043473
ACVR1B	VSTM4	0.0219619
ACVR1B	VWCE	0.0219619
ACVR1B	WDR36	0.0219619
ACVR1B	WDR47	0.043473
ACVR1B	WFDC11	0.043473
ACVR1B	WFDC5	0.043473
ACVR1B	WRN	0.00888077
ACVR1B	YWHAG	0.043473
ACVR1B	ZBTB21	0.0219619
ACVR1B	ZBTB44	0.043473
ACVR1B	ZFP37	0.043473
ACVR1B	ZGRF1	0.0219619
ACVR1B	ZNF114	0.0219619
ACVR1B	ZNF121	0.043473
ACVR1B	ZNF189	0.0219619
ACVR1B	ZNF318	0.043473
ACVR1B	ZNF34	0.0219619
ACVR1B	ZNF346	0.043473
ACVR1B	ZNF350	0.043473
ACVR1B	ZNF671	0.043473
ACVR1B	ZNF814	0.0219619
ACVR2A	AAMP	0.0106612
ACVR2A	ABCE1	0.0174961
ACVR2A	ABCF1	0.00329577
ACVR2A	ACAD10	0.0215047
ACVR2A	ACIN1	0.0174961
ACVR2A	ACLY	0.0215047
ACVR2A	ACMSD	0.0405831
ACVR2A	ADORA2B	0.0405831
ACVR2A	ADSS	0.00568562
ACVR2A	AGL	0.0405831
ACVR2A	AHCY	0.0215047
ACVR2A	AK9	0.00759973
ACVR2A	AKT2	0.00770797
ACVR2A	AKT3	0.0308407
ACVR2A	ALAS1	0.00568562
ACVR2A	ALDH1L1	0.0405831
ACVR2A	ALDH5A1	0.0215047
ACVR2A	ALKBH2	0.00759973
ACVR2A	ANGEL2	0.0405831
ACVR2A	ANKRD11	0.0405831
ACVR2A	ANKRD12	0.0215047
ACVR2A	ANKRD20A4	0.00064726
ACVR2A	ANKRD36C	0.0405831
ACVR2A	AP1M2	0.0405831
ACVR2A	APBB1IP	0.00759973
ACVR2A	APC	0.00478287
ACVR2A	ARID1B	0.00757947
ACVR2A	ARMCX3	0.00064726
ACVR2A	ARMCX6	0.0215047
ACVR2A	ASB5	0.0405831
ACVR2A	ASB6	0.0405831
ACVR2A	ASMTL	0.0405831
ACVR2A	ATG16L2	0.0405831
ACVR2A	ATM	0.00875204
ACVR2A	ATP5J	0.0262582
ACVR2A	ATP6V0B	0.0405831
ACVR2A	ATP6V1G1	0.0215047
ACVR2A	ATRN	0.00568562
ACVR2A	AXIN2	0.0106612
ACVR2A	BACH1	0.00759973
ACVR2A	BAG6	0.00568562
ACVR2A	BAX	0.00289265
ACVR2A	BCLAF1	0.000203159
ACVR2A	BCORL1	0.0405831
ACVR2A	BMPR2	1.57557e-07
ACVR2A	BPTF	0.0174961
ACVR2A	BRWD1	0.0405831
ACVR2A	BSCL2	0.0215047
ACVR2A	C17orf80	0.0174961
ACVR2A	C19orf70	0.0262582
ACVR2A	C1QBP	0.0215047
ACVR2A	C2orf81	0.0215047
ACVR2A	C3orf35	0.0405831
ACVR2A	C5orf42	0.00289265
ACVR2A	C5orf52	0.00759973
ACVR2A	C8orf34	0.0215047
ACVR2A	CA5B	0.0111336
ACVR2A	CADPS2	0.00242627
ACVR2A	CASK	0.0137193
ACVR2A	CASP2	0.00759973
ACVR2A	CATSPERD	0.00759973
ACVR2A	CBFA2T2	0.00759973
ACVR2A	CCDC102A	0.00568562
ACVR2A	CCDC157	0.0405831
ACVR2A	CCDC88B	0.0215047
ACVR2A	CCDC96	0.0405831
ACVR2A	CCND2	0.0262582
ACVR2A	CCNG2	0.0215047
ACVR2A	CCNK	0.0369544
ACVR2A	CCSAP	0.0215047
ACVR2A	CCT4	0.00759973
ACVR2A	CD40	0.00064726
ACVR2A	CDH5	0.0405831
ACVR2A	CDK12	0.00064726
ACVR2A	CDK5R1	0.0111336
ACVR2A	CDX1	0.0106612
ACVR2A	CDX2	0.000621607
ACVR2A	CEBPZ	0.000710072
ACVR2A	CEP170	0.0215047
ACVR2A	CEP63	0.00242627
ACVR2A	CFH	0.00064726
ACVR2A	CHD9	0.00759973
ACVR2A	CHMP2B	0.00759973
ACVR2A	CIT	0.016829
ACVR2A	CLEC6A	0.0405831
ACVR2A	CLTCL1	0.0215047
ACVR2A	CNTN1	0.0215047
ACVR2A	CNTRL	0.0215047
ACVR2A	COL11A2	0.0405831
ACVR2A	COL19A1	0.0405831
ACVR2A	COL25A1	0.0215047
ACVR2A	COL4A5	0.00759973
ACVR2A	COPS8	0.0262582
ACVR2A	COQ2	0.0106612
ACVR2A	CPNE7	0.0405831
ACVR2A	CREBBP	0.0015479
ACVR2A	CST3	0.0405831
ACVR2A	CT83	0.0215047
ACVR2A	CTBP2	0.0215047
ACVR2A	CTNNB1	2.28171e-05
ACVR2A	CWC22	0.00486574
ACVR2A	CYP11A1	0.0405831
ACVR2A	DDX27	2.65669e-11
ACVR2A	DDX56	0.0369544
ACVR2A	DENND4C	0.0495437
ACVR2A	DHX35	0.00568562
ACVR2A	DHX9	0.0203971
ACVR2A	DLG3	0.00759973
ACVR2A	DLGAP1	0.0405831
ACVR2A	DLX5	0.0215047
ACVR2A	DLX6	0.0405831
ACVR2A	DMKN	0.0405831
ACVR2A	DNM1	0.0352158
ACVR2A	DNMT1	0.0262582
ACVR2A	DNTTIP2	0.0015479
ACVR2A	DPP4	0.0215047
ACVR2A	DROSHA	0.0215047
ACVR2A	DYNC1I2	1.60719e-05
ACVR2A	DYNLRB1	0.00242627
ACVR2A	EBNA1BP2	0.0215047
ACVR2A	EPHA2	0.0352158
ACVR2A	EPHB6	0.0439261
ACVR2A	ERN2	0.0106612
ACVR2A	ESYT1	0.0405831
ACVR2A	ETV1	0.0439261
ACVR2A	F5	0.00064726
ACVR2A	FAAH	0.0174961
ACVR2A	FAM127B	0.0405831
ACVR2A	FAM133B	0.00759973
ACVR2A	FAM217A	0.00759973
ACVR2A	FAM24A	0.00759973
ACVR2A	FAM50A	0.00759973
ACVR2A	FAM86B1	0.00568562
ACVR2A	FAT3	0.0495437
ACVR2A	FBXW9	0.0215047
ACVR2A	FERMT3	0.00242627
ACVR2A	FIGNL1	0.00759973
ACVR2A	FKBP15	0.0405831
ACVR2A	FNBP4	0.0215047
ACVR2A	FOSL2	0.0215047
ACVR2A	FOXO1	0.0215047
ACVR2A	FRMD4A	0.0405831
ACVR2A	FTSJ1	0.0405831
ACVR2A	FUT10	0.0215047
ACVR2A	GABBR1	0.00242627
ACVR2A	GABRR2	0.00759973
ACVR2A	GALNT7	0.0405831
ACVR2A	GCC2	0.0405831
ACVR2A	GCOM1	0.0262582
ACVR2A	GDPD4	0.0215047
ACVR2A	GEMIN5	0.0369544
ACVR2A	GFPT1	0.0405831
ACVR2A	GLUL	0.0215047
ACVR2A	GMNN	0.00568562
ACVR2A	GMPPA	0.00759973
ACVR2A	GNPDA2	0.0215047
ACVR2A	HAL	0.00759973
ACVR2A	HAPLN1	0.0215047
ACVR2A	HAX1	0.0215047
ACVR2A	HCAR1	0.00759973
ACVR2A	HCN1	0.0369544
ACVR2A	HECW1	0.00759973
ACVR2A	HERC3	0.0215047
ACVR2A	HIST1H3A	0.0405831
ACVR2A	HMCN2	0.0215047
ACVR2A	HMHB1	0.0215047
ACVR2A	HNRNPL	0.000710072
ACVR2A	HSD17B4	0.0405831
ACVR2A	HSPA1A	0.0156134
ACVR2A	HSPG2	0.00759973
ACVR2A	IBA57	0.0215047
ACVR2A	IMPACT	0.0215047
ACVR2A	INPP5F	0.00759973
ACVR2A	IQGAP3	0.0405831
ACVR2A	ISG20L2	0.00568562
ACVR2A	ITFG1	0.0106612
ACVR2A	JAK3	0.0405831
ACVR2A	KANK3	0.00759973
ACVR2A	KCNQ2	0.0405831
ACVR2A	KCNQ3	0.0405831
ACVR2A	KIAA0391	0.00759973
ACVR2A	KIAA0513	0.0215047
ACVR2A	KIAA1841	0.0106612
ACVR2A	KIF16B	0.000710072
ACVR2A	KLF10	0.00759973
ACVR2A	KRBOX4	0.0405831
ACVR2A	KRTAP13-3	0.00759973
ACVR2A	L3MBTL3	0.0405831
ACVR2A	LACRT	0.0215047
ACVR2A	LAMP3	0.0215047
ACVR2A	LCN15	0.0215047
ACVR2A	LDLRAP1	0.00759973
ACVR2A	LENG1	0.0106612
ACVR2A	LEO1	0.0405831
ACVR2A	LIMK1	0.0405831
ACVR2A	LMAN2L	0.0405831
ACVR2A	LNP1	0.0215047
ACVR2A	LNX2	0.0405831
ACVR2A	LOXL3	0.00759973
ACVR2A	LRRC49	0.0215047
ACVR2A	LRRFIP1	0.0405831
ACVR2A	LRRK2	0.00242627
ACVR2A	MAP1LC3A	0.0106612
ACVR2A	MAP3K19	0.0120099
ACVR2A	2020-03-07	0.0215047
ACVR2A	MBNL1	0.00759973
ACVR2A	MC3R	0.0405831
ACVR2A	MCPH1	0.00025338
ACVR2A	MCRS1	0.0369544
ACVR2A	MED16	0.00568562
ACVR2A	MGAT3	0.0215047
ACVR2A	MGMT	0.0352158
ACVR2A	MINK1	0.0174961
ACVR2A	MINOS1	0.0215047
ACVR2A	MMS22L	0.0495437
ACVR2A	MOSPD1	0.0215047
ACVR2A	MRPL16	0.0405831
ACVR2A	MRPL28	0.0405831
ACVR2A	MRPL53	0.0174961
ACVR2A	MRPS33	0.0215047
ACVR2A	MRPS9	0.00759973
ACVR2A	MSR1	0.0215047
ACVR2A	MTRF1	0.0405831
ACVR2A	MVK	0.00759973
ACVR2A	MYLK4	0.0405831
ACVR2A	MYNN	0.00759973
ACVR2A	NAA15	0.0174961
ACVR2A	NAP1L1	0.0215047
ACVR2A	NAPG	0.0369544
ACVR2A	NCAM1	0.0215047
ACVR2A	NCOR2	0.0362214
ACVR2A	NDUFAB1	0.0262582
ACVR2A	NEK8	0.0405831
ACVR2A	NELFE	0.0215047
ACVR2A	NFX1	0.0405831
ACVR2A	NHEJ1	0.0215047
ACVR2A	NIPAL1	0.0106612
ACVR2A	NOSIP	0.0405831
ACVR2A	NOSTRIN	0.00759973
ACVR2A	NPLOC4	0.0405831
ACVR2A	NR3C1	0.00568562
ACVR2A	NSDHL	0.0405831
ACVR2A	NUAK1	0.0495437
ACVR2A	NUFIP1	0.0215047
ACVR2A	NUP214	0.0156134
ACVR2A	OCIAD2	0.00759973
ACVR2A	ONECUT3	0.0405831
ACVR2A	OPA1	0.00329577
ACVR2A	OR10G7	0.0215047
ACVR2A	OR10G9	0.0405831
ACVR2A	OR11G2	0.0405831
ACVR2A	OTOG	0.00759973
ACVR2A	OVGP1	0.0215047
ACVR2A	OXR1	0.00568562
ACVR2A	PARN	0.00759973
ACVR2A	PCBD1	0.0215047
ACVR2A	PCDH1	0.0215047
ACVR2A	PDE4B	0.00757947
ACVR2A	PGS1	0.00759973
ACVR2A	PHF20	0.0369544
ACVR2A	PHKB	0.00759973
ACVR2A	PHLDB2	0.0215047
ACVR2A	PIK3CB	0.00432599
ACVR2A	PIKFYVE	0.00759973
ACVR2A	PLEKHG4	0.0405831
ACVR2A	PLK1	0.0299784
ACVR2A	PLPPR2	0.00759973
ACVR2A	PLXDC1	0.0215047
ACVR2A	POLD1	0.0015479
ACVR2A	POLD3	0.0215047
ACVR2A	POLG	0.000795144
ACVR2A	PPM1B	0.0405831
ACVR2A	PPP1R10	0.0405831
ACVR2A	PRCC	0.0215047
ACVR2A	PRKAR1A	0.0215047
ACVR2A	PRKCA	0.0262582
ACVR2A	PRKCD	0.0156134
ACVR2A	PRR20A	0.0215047
ACVR2A	PTCHD4	0.0405831
ACVR2A	PTPN13	0.00759973
ACVR2A	PTPRS	0.00242627
ACVR2A	RAB19	0.00242627
ACVR2A	RAB36	0.0405831
ACVR2A	RAD50	0.0111336
ACVR2A	RAE1	0.000710072
ACVR2A	RALGAPA1	0.0215047
ACVR2A	RBBP6	0.00759973
ACVR2A	RBM27	0.0215047
ACVR2A	RBM39	2.46566e-05
ACVR2A	RBX1	0.0405831
ACVR2A	RDX	0.0215047
ACVR2A	RECQL4	0.00289265
ACVR2A	REM1	0.0215047
ACVR2A	REPS1	0.00759973
ACVR2A	RET	0.0352158
ACVR2A	RGS22	0.00568562
ACVR2A	RICTOR	0.0215047
ACVR2A	RIF1	0.00025338
ACVR2A	RIPK2	0.0439261
ACVR2A	RNF215	0.0215047
ACVR2A	RNF40	0.0174961
ACVR2A	RNF6	0.0405831
ACVR2A	ROBO2	0.0215047
ACVR2A	RPAP3	0.0215047
ACVR2A	RPL22L1	7.19007e-06
ACVR2A	RRP12	0.0215047
ACVR2A	RRP1B	0.00759973
ACVR2A	RRS1	0.0215047
ACVR2A	SAE1	0.0405831
ACVR2A	SAFB	0.0405831
ACVR2A	SBF1	0.0405831
ACVR2A	SCAF4	0.00242627
ACVR2A	SCAF8	0.0215047
ACVR2A	SCAP	0.00042152
ACVR2A	SCAPER	0.0405831
ACVR2A	SCARA3	0.00759973
ACVR2A	SCIN	0.0215047
ACVR2A	SDHA	0.0495437
ACVR2A	SDSL	0.00759973
ACVR2A	SEC24C	0.00759973
ACVR2A	SERINC3	0.0215047
ACVR2A	SF3B2	0.0215047
ACVR2A	SFXN1	0.0215047
ACVR2A	SH3GL3	0.0215047
ACVR2A	SIRT3	0.0405831
ACVR2A	SKIV2L	0.00568562
ACVR2A	SLC25A10	0.0369544
ACVR2A	SLC25A43	0.00064726
ACVR2A	SLC2A6	0.0215047
ACVR2A	SLC30A9	0.0215047
ACVR2A	SLC5A6	0.00759973
ACVR2A	SLMAP	0.0174961
ACVR2A	SMAP1	0.0369544
ACVR2A	SMARCA1	0.00759973
ACVR2A	SNAP23	0.0215047
ACVR2A	SNAPC4	0.0215047
ACVR2A	SNRPB2	0.0495437
ACVR2A	SNX2	0.00568562
ACVR2A	SNX5	0.0405831
ACVR2A	SPARCL1	0.0215047
ACVR2A	SPATS2L	0.0215047
ACVR2A	SPICE1	0.0405831
ACVR2A	SPRR1A	0.0405831
ACVR2A	SREBF1	0.00486574
ACVR2A	SRSF1	0.0405831
ACVR2A	SRSF12	0.0215047
ACVR2A	SSTR3	0.0174961
ACVR2A	STAR	0.0215047
ACVR2A	STIL	0.00759973
ACVR2A	STK25	0.0352158
ACVR2A	STK26	0.0495437
ACVR2A	STOML1	0.0405831
ACVR2A	STRA8	0.00242627
ACVR2A	STRBP	0.00759973
ACVR2A	STX8	0.0215047
ACVR2A	SUPT4H1	0.00242627
ACVR2A	SYMPK	0.00568562
ACVR2A	SZT2	0.00759973
ACVR2A	TACC3	0.0276099
ACVR2A	TAF1	0.0495437
ACVR2A	TANK	0.00759973
ACVR2A	TAS2R42	0.0215047
ACVR2A	TCERG1	0.0174961
ACVR2A	TCF7L2	0.0210879
ACVR2A	TESMIN	0.0215047
ACVR2A	TEX10	0.0174961
ACVR2A	TMC6	0.0405831
ACVR2A	TMEM127	0.0405831
ACVR2A	TMEM230	0.0106612
ACVR2A	TMEM33	0.0215047
ACVR2A	TMUB1	0.0106612
ACVR2A	TONSL	0.0174961
ACVR2A	TOP2A	0.0299784
ACVR2A	TOP2B	0.0106612
ACVR2A	TP53INP1	0.00759973
ACVR2A	TSC1	0.00568562
ACVR2A	TTC28	0.00568562
ACVR2A	TTC37	2.91159e-05
ACVR2A	TXNRD3NB	0.00568562
ACVR2A	UBA2	0.00486574
ACVR2A	UBE2A	0.00568562
ACVR2A	UNC13B	0.0215047
ACVR2A	UPF3A	0.0405831
ACVR2A	URB2	0.0215047
ACVR2A	USP36	0.0405831
ACVR2A	USP47	0.00759973
ACVR2A	USP7	0.00759973
ACVR2A	UTP6	0.0215047
ACVR2A	VAMP7	0.00759973
ACVR2A	VWDE	0.0215047
ACVR2A	WDFY4	0.0405831
ACVR2A	WDR46	0.0405831
ACVR2A	WDR75	0.00759973
ACVR2A	WNK3	0.0215047
ACVR2A	WNT7A	0.0215047
ACVR2A	WRN	8.16982e-05
ACVR2A	XPO1	0.0215047
ACVR2A	XRCC4	0.0405831
ACVR2A	ZDHHC17	0.000710072
ACVR2A	ZFAND1	0.0405831
ACVR2A	ZNF335	0.0215047
ACVR2A	ZNF346	0.00759973
ACVR2A	ZNF354C	0.0215047
ACVR2A	ZNF565	0.0405831
AJUBA	ABCG5	0.0348557
AJUBA	ACOT12	0.0348557
AJUBA	ACTB	0.0198383
AJUBA	ADAMTS4	0.0175695
AJUBA	ADCK2	0.0348557
AJUBA	ADGRF4	0.0175695
AJUBA	ADGRG2	0.0348557
AJUBA	ADGRL1	0.0348557
AJUBA	ADGRL4	0.0348557
AJUBA	ADM	0.0348557
AJUBA	ALDH2	0.0348557
AJUBA	ALS2CR12	0.0348557
AJUBA	AMY1B	0.0348557
AJUBA	ANAPC1	0.00952308
AJUBA	ANKRD28	0.0348557
AJUBA	ANXA2R	0.0175695
AJUBA	AOAH	0.0348557
AJUBA	APOBR	0.0175695
AJUBA	ARL4A	0.0175695
AJUBA	ARMCX2	0.0175695
AJUBA	ARNT	0.0348557
AJUBA	ATP6V1E2	0.0175695
AJUBA	ATP8B2	0.0175695
AJUBA	B3GAT2	0.0175695
AJUBA	BABAM1	0.0348557
AJUBA	BAZ2A	0.0175695
AJUBA	BCL7A	0.0175695
AJUBA	BGLAP	0.0348557
AJUBA	BGN	0.0175695
AJUBA	BMP8B	0.0175695
AJUBA	BTBD3	0.0175695
AJUBA	C11orf74	0.0348557
AJUBA	C1orf54	0.0348557
AJUBA	CCDC178	0.0348557
AJUBA	CCDC33	0.0348557
AJUBA	CD48	0.0348557
AJUBA	CDR2	0.0348557
AJUBA	CEMP1	0.0348557
AJUBA	CEP97	0.0348557
AJUBA	CERS1	0.0348557
AJUBA	CHCHD3	0.0175695
AJUBA	CHTOP	0.0175695
AJUBA	CIB2	0.0348557
AJUBA	CMSS1	0.0175695
AJUBA	CNNM4	0.0348557
AJUBA	COA7	0.0348557
AJUBA	CREB3L3	0.0175695
AJUBA	CRTC2	0.0296346
AJUBA	CTNS	0.0348557
AJUBA	CTSA	0.0175695
AJUBA	CTTN	0.0169519
AJUBA	CWH43	0.0175695
AJUBA	DAZL	0.0348557
AJUBA	DDX3Y	0.0175695
AJUBA	DEAF1	0.0348557
AJUBA	DECR2	0.0348557
AJUBA	DNAJC25-GNG10	0.0348557
AJUBA	DNAJC28	0.0175695
AJUBA	DNLZ	0.0348557
AJUBA	DSC1	0.000841817
AJUBA	DSEL	0.0175695
AJUBA	DYNC2LI1	0.00166715
AJUBA	EFHB	0.0348557
AJUBA	EFNA3	0.00028338
AJUBA	ELMO1	0.0175695
AJUBA	EPAS1	0.0175695
AJUBA	EPCAM	0.0175695
AJUBA	EPG5	0.00952308
AJUBA	ERO1A	0.0175695
AJUBA	FAHD1	0.0348557
AJUBA	FAM135A	0.0175695
AJUBA	FAM159A	0.0348557
AJUBA	FAM189B	0.0175695
AJUBA	FAM19A4	0.0348557
AJUBA	FAM204A	0.0348557
AJUBA	FAM57B	0.0175695
AJUBA	FAM71D	0.0175695
AJUBA	FAM72D	0.0348557
AJUBA	FBXO28	0.0348557
AJUBA	FCRL3	0.0348557
AJUBA	FEV	0.0348557
AJUBA	FGL2	0.0348557
AJUBA	FHL1	0.0175695
AJUBA	FOXF2	0.0348557
AJUBA	FOXL2NB	0.0175695
AJUBA	FRAT1	0.0175695
AJUBA	GABPB2	0.0348557
AJUBA	GAL	0.00748
AJUBA	GBA	0.0348557
AJUBA	GCAT	0.0348557
AJUBA	GHRHR	0.0370499
AJUBA	GLIPR1L2	0.0348557
AJUBA	GNAI3	0.0348557
AJUBA	GON4L	0.0027514
AJUBA	GORASP1	0.0348557
AJUBA	GPKOW	0.0348557
AJUBA	GRIN1	0.0348557
AJUBA	GSTM3	0.0348557
AJUBA	GSTM4	0.0348557
AJUBA	GSTM5	0.0348557
AJUBA	GTDC1	0.0348557
AJUBA	GTF2I	0.0348557
AJUBA	HDGFRP2	0.0175695
AJUBA	HNRNPH3	0.0348557
AJUBA	HNRNPU	0.0348557
AJUBA	HS2ST1	0.0175695
AJUBA	HSD3B1	0.0348557
AJUBA	HSPA9	0.0175695
AJUBA	HTR1B	0.0348557
AJUBA	HTR3C	0.0175695
AJUBA	ICE1	0.0348557
AJUBA	IKZF1	0.0348557
AJUBA	IL13RA1	0.0348557
AJUBA	IL1R1	0.0348557
AJUBA	IRX2	0.0348557
AJUBA	JAG1	0.0348557
AJUBA	KDM5A	0.0348557
AJUBA	KIF2C	0.00166715
AJUBA	KIN	0.000841817
AJUBA	KPRP	0.0348557
AJUBA	KREMEN2	0.0348557
AJUBA	LCE1C	0.0348557
AJUBA	LENEP	0.0175695
AJUBA	LRCH2	0.0348557
AJUBA	LRP11	0.0348557
AJUBA	LRRC37B	0.0175695
AJUBA	LRRC55	0.0175695
AJUBA	LRRC8B	0.0348557
AJUBA	LYSMD1	0.00566542
AJUBA	MAGEA6	0.0175695
AJUBA	MCEMP1	0.0175695
AJUBA	MCFD2	0.0175695
AJUBA	MCL1	0.0229185
AJUBA	MEI4	0.0348557
AJUBA	MLLT11	0.0348557
AJUBA	MORF4L2	0.0348557
AJUBA	MRPS30	0.0175695
AJUBA	MTPAP	0.0348557
AJUBA	MTURN	0.0175695
AJUBA	NADK2	0.0348557
AJUBA	NAGK	0.0175695
AJUBA	NBPF10	0.0175695
AJUBA	NBPF4	0.0175695
AJUBA	NBPF6	0.0175695
AJUBA	NEURL2	0.0348557
AJUBA	NFU1	0.0348557
AJUBA	NME1	0.0348557
AJUBA	NMS	0.0175695
AJUBA	NOMO1	0.0348557
AJUBA	NOX5	0.0348557
AJUBA	NOXO1	0.0348557
AJUBA	NPR1	0.0175695
AJUBA	NR4A3	0.0348557
AJUBA	NUPR1	0.0348557
AJUBA	OAZ1	0.0348557
AJUBA	OGT	0.0348557
AJUBA	OPTN	0.0348557
AJUBA	OR4D10	0.0348557
AJUBA	OR5A1	0.0348557
AJUBA	OR5B12	0.0175695
AJUBA	OR5T3	0.0348557
AJUBA	OR6P1	0.0348557
AJUBA	OR9Q1	0.0348557
AJUBA	OXER1	0.0348557
AJUBA	PAAF1	0.0348557
AJUBA	PAM16	0.00408671
AJUBA	PANK1	0.0348557
AJUBA	PAPSS1	0.0348557
AJUBA	PBXIP1	0.000841817
AJUBA	PCDH18	0.0348557
AJUBA	PCOLCE	0.0348557
AJUBA	PDCD6	0.0175695
AJUBA	PDDC1	0.0348557
AJUBA	PDYN	0.0175695
AJUBA	PGD	0.0348557
AJUBA	PGLYRP3	0.0348557
AJUBA	PIAS3	0.0348557
AJUBA	PKN2	0.0493787
AJUBA	PLA2G10	0.0348557
AJUBA	PLA2G3	0.0348557
AJUBA	PML	0.0348557
AJUBA	POLR1A	0.0348557
AJUBA	POM121L2	0.0175695
AJUBA	PPIG	0.0348557
AJUBA	PPP1R21	0.0348557
AJUBA	PPP4R3B	0.0175695
AJUBA	PPP6R3	0.0027514
AJUBA	PROC	0.0175695
AJUBA	PROS1	0.0348557
AJUBA	PSAT1	0.0348557
AJUBA	PTDSS2	0.0175695
AJUBA	PTPRN2	0.0175695
AJUBA	RAB15	0.0175695
AJUBA	RANBP3L	0.0175695
AJUBA	RBM33	0.0348557
AJUBA	RBP4	0.0175695
AJUBA	RCC1L	0.0348557
AJUBA	REV1	0.0348557
AJUBA	RFX5	0.00566542
AJUBA	RHOV	0.0175695
AJUBA	RPAP1	0.00566542
AJUBA	S100A1	0.00028338
AJUBA	S100A3	0.0348557
AJUBA	S100A5	0.0175695
AJUBA	S100A6	0.00166715
AJUBA	SCAMP3	0.0175695
AJUBA	SCMH1	0.0348557
AJUBA	SCNN1B	0.0348557
AJUBA	SDHAF1	0.0348557
AJUBA	SELENBP1	0.0348557
AJUBA	SGPP1	0.0348557
AJUBA	SH3RF2	0.0348557
AJUBA	SLC35C1	0.0175695
AJUBA	SLC50A1	0.0175695
AJUBA	SMAD6	0.0348557
AJUBA	SNX10	0.0175695
AJUBA	SORBS2	0.0348557
AJUBA	SORT1	0.0348557
AJUBA	SP3	0.0348557
AJUBA	SPATA18	0.0175695
AJUBA	SPDYC	0.0348557
AJUBA	SPIDR	0.0348557
AJUBA	SSC4D	0.0348557
AJUBA	SUPV3L1	0.0175695
AJUBA	SYVN1	0.0175695
AJUBA	TBC1D22A	0.0348557
AJUBA	TECPR1	0.0027514
AJUBA	TENM3	0.0348557
AJUBA	TEX43	0.0175695
AJUBA	THADA	0.0348557
AJUBA	TIMM10B	0.0175695
AJUBA	TLCD1	0.0175695
AJUBA	TMEM179B	0.0348557
AJUBA	TMEM26	0.0348557
AJUBA	TMEM68	0.0175695
AJUBA	TNFAIP8L2	0.0348557
AJUBA	TNIP3	0.0348557
AJUBA	TNKS	0.0296346
AJUBA	TNRC6B	0.0175695
AJUBA	TRA2B	0.0348557
AJUBA	TRAF6	0.0348557
AJUBA	TSSK1B	0.0175695
AJUBA	TTC7B	0.0348557
AJUBA	TTR	0.0348557
AJUBA	TXNDC9	0.00028338
AJUBA	URGCP	0.0175695
AJUBA	USP38	0.0348557
AJUBA	VWC2	0.0175695
AJUBA	WDR63	0.0348557
AJUBA	WDR74	0.0348557
AJUBA	WFDC5	0.0348557
AJUBA	XK	0.0348557
AJUBA	XRN1	0.0175695
AJUBA	ZBTB5	0.0348557
AJUBA	ZFP42	0.0348557
AJUBA	ZFP69B	0.0348557
AJUBA	ZNF263	0.0348557
AJUBA	ZNF326	0.0175695
AJUBA	ZNF598	0.0348557
AJUBA	ZNRF2	0.0348557
AKT1	AIM1	0.0377324
AKT1	AK9	0.0377324
AKT1	ALK	0.0305555
AKT1	AMER1	0.0377324
AKT1	AMOT	0.0190337
AKT1	ANKAR	0.00196638
AKT1	ANKEF1	0.0377324
AKT1	ARHGAP6	0.0377324
AKT1	ARL6IP4	0.0190337
AKT1	ARSJ	0.0377324
AKT1	ARV1	0.0377324
AKT1	ASB10	0.0377324
AKT1	ASB3	0.0377324
AKT1	ASF1A	0.0190337
AKT1	ATG12	0.0377324
AKT1	ATP11B	0.0377324
AKT1	B4GALT7	0.0190337
AKT1	C10orf11	0.00481072
AKT1	C11orf24	0.0377324
AKT1	C16orf47	0.0190337
AKT1	C16orf82	0.0190337
AKT1	C1D	0.0377324
AKT1	C1orf210	0.0190337
AKT1	C2orf54	0.0377324
AKT1	C2orf88	0.0377324
AKT1	CACNA1I	0.0377324
AKT1	CASC3	0.0377324
AKT1	CBR3	0.0190337
AKT1	CCAR1	0.0377324
AKT1	CCDC159	0.0377324
AKT1	CCDC36	0.0190337
AKT1	CCDC85B	0.0377324
AKT1	CCDC92	0.0377324
AKT1	CCNF	0.0377324
AKT1	CDH7	0.0377324
AKT1	CDX2	0.0476623
AKT1	CELA1	0.0190337
AKT1	CELSR3	0.0377324
AKT1	CEMP1	0.0377324
AKT1	CIB2	0.0377324
AKT1	CLIP4	0.0377324
AKT1	CNNM3	0.0377324
AKT1	COIL	0.0377324
AKT1	COL7A1	0.0377324
AKT1	COX6B1	0.0377324
AKT1	CP	0.0377324
AKT1	CPZ	0.0190337
AKT1	CRACR2A	0.0377324
AKT1	CTNS	0.0377324
AKT1	CXCL6	0.0190337
AKT1	CXorf57	0.0377324
AKT1	CYP20A1	0.0377324
AKT1	DBNDD1	0.0377324
AKT1	DCUN1D4	0.0377324
AKT1	DMXL1	0.0190337
AKT1	DNAH9	0.0190337
AKT1	DNAL4	0.00481072
AKT1	DNMT3B	0.0377324
AKT1	DTYMK	0.0377324
AKT1	DUOX2	0.0190337
AKT1	DYDC1	0.0377324
AKT1	EFCAB5	0.0377324
AKT1	EGR2	0.0377324
AKT1	ELAVL2	0.0377324
AKT1	ETAA1	0.0377324
AKT1	FAM129A	0.0190337
AKT1	FAM217A	0.0377324
AKT1	FANCI	0.0190337
AKT1	FARP1	0.0377324
AKT1	FBRS	0.0377324
AKT1	FBXO31	0.0190337
AKT1	FGD3	0.0377324
AKT1	FGF12	0.0377324
AKT1	FNDC4	0.0377324
AKT1	FOXF1	0.0190337
AKT1	GABRQ	0.0377324
AKT1	GATSL2	0.0377324
AKT1	GGA3	0.0190337
AKT1	GLIS1	0.0190337
AKT1	GOLGA6L2	0.0190337
AKT1	GPR137B	0.0377324
AKT1	GPX1	0.0190337
AKT1	GRHL2	0.0267687
AKT1	GUSB	0.0190337
AKT1	HAUS6	0.0267687
AKT1	HDHD3	0.0190337
AKT1	HEATR5B	0.0190337
AKT1	HEATR9	0.0190337
AKT1	HECW2	0.0190337
AKT1	HIST2H3D	0.0190337
AKT1	HMGN5	0.0377324
AKT1	HNRNPA3	0.0190337
AKT1	HNRNPLL	0.0190337
AKT1	HRG	0.0190337
AKT1	HSPA6	0.0377324
AKT1	HUWE1	0.0377324
AKT1	IFT172	0.0377324
AKT1	ILVBL	0.0377324
AKT1	ING5	0.0190337
AKT1	INPP5F	0.0377324
AKT1	INS-IGF2	0.0190337
AKT1	ITGA4	0.0377324
AKT1	KCNJ12	0.0377324
AKT1	KCNK6	0.0190337
AKT1	KCNN2	0.0190337
AKT1	KLHDC8B	0.0190337
AKT1	LBH	0.0190337
AKT1	LIFR	0.0377324
AKT1	LMAN2	0.0190337
AKT1	LRG1	0.0190337
AKT1	LRRC15	0.0190337
AKT1	LRRC18	0.0190337
AKT1	LRRC20	0.0377324
AKT1	LRRC27	0.0190337
AKT1	MB21D2	0.0377324
AKT1	MEX3D	0.0190337
AKT1	MORC1	0.0190337
AKT1	MYH8	0.0377324
AKT1	MYOCD	0.0190337
AKT1	NBPF1	0.0190337
AKT1	NFE2L1	0.0377324
AKT1	NOP14	0.0190337
AKT1	NPL	0.0377324
AKT1	NR3C2	0.0377324
AKT1	NRXN2	0.0377324
AKT1	OPTC	0.0377324
AKT1	OR6Y1	0.0377324
AKT1	OR8U8	0.0377324
AKT1	PAK4	0.0198383
AKT1	PAOX	0.0190337
AKT1	PCDHB15	0.0377324
AKT1	PCDHGC3	0.0190337
AKT1	PDE1A	0.0377324
AKT1	PEX2	0.0377324
AKT1	PF4	0.0377324
AKT1	PF4V1	0.0190337
AKT1	PFKFB2	0.0377324
AKT1	PFKFB4	0.0190337
AKT1	PGM2	0.0377324
AKT1	PIGK	0.000993891
AKT1	PIK3R2	0.0377324
AKT1	PKN1	0.0476623
AKT1	PLAUR	0.0305555
AKT1	PLEK2	0.0377324
AKT1	PLSCR4	0.0190337
AKT1	POM121L12	0.0377324
AKT1	PPM1D	0.043107
AKT1	PPP1R2	0.0377324
AKT1	PRAME	0.0190337
AKT1	PRB3	0.0377324
AKT1	PRDX6	0.0377324
AKT1	PRKAR2A	0.0190337
AKT1	PRKAR2B	0.0377324
AKT1	PSMD3	0.0190337
AKT1	PSPH	0.0190337
AKT1	PTCH2	0.0377324
AKT1	PTEN	0.0377324
AKT1	PWWP2B	0.0377324
AKT1	PXT1	0.0377324
AKT1	RAB11FIP2	0.0190337
AKT1	RAB5B	0.0190337
AKT1	RARRES3	0.0377324
AKT1	RCHY1	0.0377324
AKT1	RCN1	0.0377324
AKT1	RNF2	0.00324203
AKT1	RPEL1	0.0377324
AKT1	RPS5	0.0377324
AKT1	RPS7	0.0377324
AKT1	RRP15	0.0377324
AKT1	RTN3	0.0377324
AKT1	RTP2	0.0377324
AKT1	SCYL3	0.0190337
AKT1	SDS	0.0190337
AKT1	2020-09-14	0.0190337
AKT1	SERINC2	0.0190337
AKT1	SERPINB7	0.0377324
AKT1	SERPINI2	0.0190337
AKT1	SFN	0.0190337
AKT1	SFTPB	0.0190337
AKT1	SLC15A2	0.0190337
AKT1	SLC40A1	0.0190337
AKT1	SLC4A1AP	0.000334903
AKT1	SLC5A6	0.0377324
AKT1	SLX1B	0.0377324
AKT1	SNAP91	0.0377324
AKT1	SNX3	0.0377324
AKT1	SP110	0.0377324
AKT1	STK31	0.0377324
AKT1	SUPT7L	0.0377324
AKT1	TACC3	0.0017425
AKT1	TFF3	0.0190337
AKT1	TMEM132D	0.0377324
AKT1	TMEM223	0.0190337
AKT1	TMEM238	0.0190337
AKT1	TMEM44	0.0377324
AKT1	TPRG1	0.00481072
AKT1	TRIM16L	0.0190337
AKT1	TRPM2	0.0377324
AKT1	TSC22D1	0.0377324
AKT1	TSPAN14	0.0377324
AKT1	TVP23B	0.0190337
AKT1	TYW5	0.0377324
AKT1	UAP1L1	0.0377324
AKT1	UBE2E1	0.0190337
AKT1	UGT2B11	0.0377324
AKT1	UNC5B	0.0190337
AKT1	UROS	0.0377324
AKT1	VOPP1	0.0190337
AKT1	ZNF512	0.0377324
AKT1	ZNF513	0.0377324
APC	ABCC6	0.0394156
APC	ABCE1	0.00436272
APC	ABCF1	0.0281302
APC	ADAMTS15	0.00775578
APC	ADAMTSL5	0.0394156
APC	ADARB2	0.0264723
APC	ADAT1	0.0394156
APC	ADORA2B	0.0264723
APC	ADSL	0.0481474
APC	AGRP	0.0394156
APC	AHCYL2	0.0394156
APC	AKR1B15	0.0394156
APC	ALKBH2	0.0394156
APC	ANKRD12	0.00775578
APC	ANKRD36C	0.0264723
APC	AP3S1	0.0394156
APC	APBB1IP	0.0394156
APC	APC	1.62642e-07
APC	APMAP	0.0162463
APC	APOBEC3B	0.0394156
APC	APOBEC3F	0.0394156
APC	ARFGAP1	0.00974175
APC	ARFGEF1	0.0394156
APC	ARPC4	0.00775578
APC	ASCL2	0.000759857
APC	ASMTL	0.0264723
APC	ATM	0.0178815
APC	ATP11C	0.0394156
APC	ATXN7L2	0.0394156
APC	AXIN2	0.0014845
APC	BACH1	0.0394156
APC	BBS7	0.0394156
APC	BCLAF1	0.00111407
APC	BHLHA9	0.0394156
APC	BLK	0.0150625
APC	BMF	0.0394156
APC	BMP2K	0.0320911
APC	BMPR2	0.00218775
APC	BRAF	0.00363957
APC	C11orf84	0.0264723
APC	C16orf87	0.0394156
APC	C19orf68	0.0394156
APC	C1S	0.0394156
APC	C20orf194	0.00279535
APC	C20orf85	0.0394156
APC	CACNA2D2	0.0394156
APC	CAD	0.00107057
APC	CADPS2	0.0264723
APC	CASP3	0.0320911
APC	CCRL2	0.0394156
APC	CCT4	0.0394156
APC	CCT8L2	0.0394156
APC	CD1E	0.0394156
APC	CD58	0.0394156
APC	CDC27	0.0320911
APC	CDK11A	0.0425322
APC	CDK12	0.00775578
APC	CDX2	4.24094e-06
APC	CEP76	0.0394156
APC	CHD9	0.0394156
APC	CHMP2B	0.0394156
APC	CIAPIN1	0.0264723
APC	CLDN23	0.0264723
APC	CLNS1A	0.0264723
APC	CNDP1	0.0064051
APC	CNPY4	0.0394156
APC	COL3A1	0.00775578
APC	COL4A5	0.0394156
APC	COPA	0.0320911
APC	COPE	0.0264723
APC	COQ2	0.0162463
APC	CPSF1	0.0162463
APC	CST3	0.0264723
APC	CSTL1	0.0394156
APC	CTNNB1	0.000438396
APC	CTSD	0.0394156
APC	DCUN1D4	0.0394156
APC	DDB1	0.0264723
APC	DDX27	0.0165259
APC	DEFB103A	0.0394156
APC	DEFB123	0.0394156
APC	DENND3	0.0394156
APC	DHX30	0.0320911
APC	DHX38	0.0481474
APC	DLX6	0.0264723
APC	DNA2	0.00775578
APC	DNAJC2	0.00775578
APC	DOCK3	0.0394156
APC	DPY19L2	0.0394156
APC	ELK4	0.0394156
APC	ELP5	0.0320911
APC	EPHA3	0.0281302
APC	EPHA6	0.00618693
APC	EPHB6	0.0245673
APC	EPS8L1	0.0394156
APC	ERC1	0.0264723
APC	ESD	0.00775578
APC	ESRRG	0.0264723
APC	ETS2	0.0394156
APC	EXOSC9	0.0264723
APC	F5	0.00775578
APC	FAM133B	0.0394156
APC	FAM135B	0.0162463
APC	FANCF	0.0394156
APC	FBXL12	0.0394156
APC	FCGR3A	0.0394156
APC	FCRLA	0.0394156
APC	FERMT1	0.000236855
APC	FERMT3	0.0264723
APC	FGR	0.0320911
APC	FIGNL1	0.0394156
APC	FKBPL	0.0264723
APC	FOXQ1	0.0394156
APC	FUK	0.0394156
APC	GABBR1	0.00151694
APC	GABRR2	0.0394156
APC	GATC	0.0394156
APC	GCNT3	0.0394156
APC	GGT7	0.0264723
APC	GHRHR	0.0146235
APC	GINM1	0.0394156
APC	GINS4	0.00618693
APC	GLB1L3	0.0394156
APC	GLP1R	0.0394156
APC	GMNN	0.0064051
APC	GNA14	0.0394156
APC	GNL3	0.0481474
APC	GOLGA7	0.0064051
APC	GPR132	0.0394156
APC	GRM8	0.0394156
APC	GSAP	0.0394156
APC	GTPBP6	0.0162463
APC	GTSF1L	0.00775578
APC	H3F3B	0.0394156
APC	H6PD	0.0394156
APC	HAL	0.0394156
APC	HDAC4	0.0178815
APC	HIP1	0.0394156
APC	HNF4A	0.00076126
APC	HNF4G	0.0185044
APC	HOXA9	0.00775578
APC	HPS6	0.0394156
APC	HUNK	0.00775578
APC	IMMP1L	0.0264723
APC	IMPDH1	0.0264723
APC	INSIG1	0.0394156
APC	IRS1	0.0320911
APC	ITFG1	0.0014845
APC	ITSN1	0.0264723
APC	KBTBD7	0.0394156
APC	KCNQ3	0.0264723
APC	KCNRG	0.0394156
APC	KIAA0391	0.0394156
APC	KIAA1328	0.0394156
APC	KIF16B	0.0162463
APC	KLF5	0.00457028
APC	KRT34	0.0394156
APC	KSR1	0.0394156
APC	KYNU	0.0394156
APC	L3MBTL1	0.0394156
APC	LARP1	0.0394156
APC	LARS2	0.0162463
APC	LAYN	0.0394156
APC	LEF1	0.0394156
APC	LETMD1	0.0394156
APC	LIF	0.0394156
APC	LIX1L	0.0320911
APC	LRRK2	0.0264723
APC	LZIC	0.0394156
APC	MAPK10	0.00775578
APC	MAPK12	0.0394156
APC	MAT2B	0.0394156
APC	ME3	0.0394156
APC	MED24	0.00775578
APC	MED7	0.0185044
APC	MED8	0.0264723
APC	MELK	0.0311602
APC	MGAT5B	0.0394156
APC	MIOS	0.0394156
APC	MMS22L	0.00584859
APC	MPHOSPH10	0.0264723
APC	MPZ	0.00775578
APC	MRPL53	0.0320911
APC	MST1R	0.0326431
APC	MYBPC2	0.0264723
APC	MYH7B	0.0264723
APC	MYLK2	0.0264723
APC	MYNN	0.0394156
APC	MYO3B	0.0394156
APC	NAA15	0.0320911
APC	NACC2	0.0394156
APC	NCKIPSD	0.0394156
APC	NDEL1	0.0394156
APC	NDRG3	0.000294898
APC	NDUFA12	0.0394156
APC	NDUFC1	0.00775578
APC	NLRC5	0.0394156
APC	NOSIP	0.00151694
APC	NR3C1	0.0064051
APC	NSDHL	0.0264723
APC	NUB1	0.0264723
APC	OAS2	0.0264723
APC	OLFML2B	0.0394156
APC	OR10G9	0.0264723
APC	OR8U8	0.0394156
APC	OSTC	0.0394156
APC	OXR1	0.0064051
APC	PAIP2	0.0394156
APC	PARP3	0.0394156
APC	PCDHB5	0.0394156
APC	PDXK	0.0394156
APC	PECR	0.0394156
APC	PERP	0.0394156
APC	PGRMC1	0.0394156
APC	PGS1	0.0394156
APC	PHF20	0.0185044
APC	PHTF2	0.0394156
APC	PHYHIP	0.00775578
APC	PIWIL1	0.0394156
APC	PNP	0.0394156
APC	PNPLA2	0.0394156
APC	POFUT1	0.0264723
APC	POLD1	0.00436272
APC	PPP3R1	0.0394156
APC	PRCC	0.00775578
APC	PRH1	0.0320911
APC	PRKAB1	0.0394156
APC	PRPF31	0.0264723
APC	PSG11	0.0394156
APC	PSMA7	0.0394156
APC	PTBP3	0.0264723
APC	PTPRS	0.0264723
APC	RAB19	0.00151694
APC	RAB22A	0.0394156
APC	RAB3C	0.0394156
APC	RAPH1	0.0394156
APC	RB1	0.0394156
APC	RB1CC1	0.0320911
APC	RBBP9	0.0394156
APC	RBL1	0.0394156
APC	RBM22	0.0264723
APC	RBMXL2	0.0394156
APC	RBX1	0.0264723
APC	REM1	0.00775578
APC	RFT1	0.00775578
APC	RIOK1	0.0481474
APC	RNF111	0.0394156
APC	RNF215	0.00775578
APC	ROBO2	0.00775578
APC	RPL22L1	0.0481474
APC	RRAD	0.0394156
APC	RSPH4A	0.0394156
APC	RTKN	0.0264723
APC	RTN4RL1	0.0394156
APC	RXFP2	0.0394156
APC	RXRG	0.0320911
APC	SAPCD2	0.0394156
APC	SATB2	0.00584859
APC	SBF1	0.0264723
APC	SCAF4	0.0264723
APC	SCAP	0.000120188
APC	SCLY	0.00775578
APC	SCN11A	0.0394156
APC	SCN7A	0.0394156
APC	SDSL	0.0394156
APC	SEC24C	0.0394156
APC	2020-09-10	0.0264723
APC	SETD1B	0.0394156
APC	SH2D2A	0.0394156
APC	SIN3B	0.00775578
APC	SIRT3	0.0264723
APC	SKI	0.0394156
APC	SLC12A4	0.0264723
APC	SLC1A5	0.0064051
APC	SLC28A3	0.0394156
APC	SLC30A8	0.0264723
APC	SLC35D3	0.0394156
APC	SLC38A9	0.0394156
APC	SLC5A6	0.0394156
APC	SLC6A20	0.0064051
APC	SMAD4	0.0185044
APC	SMARCA1	0.0394156
APC	SPACA7	0.0394156
APC	SPATA31D1	0.0394156
APC	SPATS2L	0.00775578
APC	SPICE1	0.0264723
APC	SPINT1	0.0394156
APC	SPRY1	0.0394156
APC	SRGAP2C	0.0394156
APC	SRSF4	0.0394156
APC	SRSF6	0.0264723
APC	STAG1	0.0264723
APC	STRA6	0.0264723
APC	STX1A	0.0394156
APC	SYNPO	0.0394156
APC	SZT2	0.0394156
APC	TAAR1	0.0394156
APC	TAX1BP1	0.0320911
APC	TBX18	0.0394156
APC	TCERG1	0.0320911
APC	TCF7	0.0394156
APC	TCF7L2	0.0281302
APC	TESC	0.0394156
APC	TG	0.0394156
APC	TIAM2	0.0394156
APC	TIMM21	0.0064051
APC	TIMM22	0.00977714
APC	TMEM115	0.0264723
APC	TMEM117	0.0320911
APC	TMEM168	0.0394156
APC	TMEM230	0.0162463
APC	TMEM44	0.0394156
APC	TMEM65	0.0394156
APC	TMPRSS15	0.0264723
APC	TOX4	0.0394156
APC	TP53INP1	0.0394156
APC	TRAPPC9	0.0162463
APC	TRPM1	0.0394156
APC	TSPAN32	0.0394156
APC	TTC37	0.0349452
APC	TYSND1	0.0394156
APC	UBE2Z	0.0162463
APC	UPB1	0.0320911
APC	URB2	0.00775578
APC	UROD	0.0394156
APC	UROS	0.0394156
APC	USP7	0.0394156
APC	VAMP7	0.0394156
APC	VEGFB	0.0394156
APC	VIM	0.0394156
APC	VTCN1	0.00775578
APC	VWA8	0.0394156
APC	WRN	0.00436272
APC	XPO1	0.00775578
APC	YIPF7	0.0394156
APC	ZNF286A	0.0394156
APC	ZNF292	0.0064051
APC	ZNF346	0.0394156
APC	ZNF354C	0.00775578
APC	ZNF395	0.0394156
APC	ZNF559	0.00775578
AR	ABCF2	0.0322108
AR	ACAA1	0.0322108
AR	ACBD3	0.0322108
AR	ACSL6	0.0322108
AR	ADAM23	0.0322108
AR	ADAMTS6	0.0322108
AR	ADSSL1	0.0322108
AR	AFM	0.0322108
AR	AGO3	0.0322108
AR	AKR1A1	0.0322108
AR	AKR7A2	0.0322108
AR	AKT3	0.0240809
AR	ALOX15B	0.0322108
AR	ANKRD30A	0.0322108
AR	AR	0.000103533
AR	ARHGAP12	0.0137484
AR	ARL5B	0.00572039
AR	ARL9	0.0322108
AR	ARPC1A	0.0322108
AR	ATG4C	0.0322108
AR	ATP1A1	0.0137484
AR	ATP2A3	0.0322108
AR	ATP6AP1	0.00291723
AR	ATP6V0A1	0.0188731
AR	ATP6V1C2	0.0322108
AR	ATPAF1	0.0322108
AR	AVPR1B	0.0322108
AR	AVPR2	0.0322108
AR	B4GALNT2	0.0322108
AR	B4GALT6	0.0322108
AR	BCAP31	0.0322108
AR	BCL2L10	0.0137484
AR	BPNT1	0.0322108
AR	C10orf35	0.0322108
AR	C17orf112	0.000991829
AR	C1orf112	0.0322108
AR	C1orf35	0.0322108
AR	C6orf163	0.0322108
AR	C6orf99	0.00291723
AR	C9orf139	0.0322108
AR	CABYR	0.0322108
AR	CASP3	0.0188731
AR	CAV1	0.00934784
AR	CCDC185	0.0322108
AR	CCDC6	0.0322108
AR	CCNE2	0.0311092
AR	CD300LB	0.0322108
AR	CD300LD	0.0322108
AR	CDKL4	0.0322108
AR	CELF1	0.000991829
AR	CELF6	0.0322108
AR	CFL1	0.024675
AR	CHRDL1	0.00291723
AR	CKS2	0.0322108
AR	CLN6	0.0322108
AR	CREBBP	0.0188731
AR	CSHL1	0.00572039
AR	CTDSP1	0.0322108
AR	CTRL	0.0322108
AR	CYP20A1	0.000991829
AR	CYSRT1	0.0322108
AR	DBX1	0.0322108
AR	DDC	0.0322108
AR	DEFA1	0.0322108
AR	DEFA1B	0.0322108
AR	DEFB103B	0.0322108
AR	DEFB105A	0.0322108
AR	DEGS1	0.0322108
AR	DENND4C	0.038133
AR	DHX8	0.0311092
AR	DKK2	0.0322108
AR	DMXL1	0.0322108
AR	DNASE1L2	0.0322108
AR	DSTYK	0.0322108
AR	EBLN1	0.00572039
AR	EFNB3	0.0322108
AR	EGFL7	0.0322108
AR	EHD4	0.0322108
AR	EME2	0.0322108
AR	FAAH	0.0188731
AR	FAM133A	0.0322108
AR	FAM166B	0.00572039
AR	FAM192A	0.0322108
AR	FAM200B	0.0322108
AR	FCHO2	0.0311092
AR	FCRL2	0.0322108
AR	FKBP4	0.0322108
AR	FOXA3	0.00934784
AR	FOXK1	0.0188731
AR	FUT4	0.00572039
AR	GALC	0.0322108
AR	GATA6	0.0311092
AR	GHR	0.0322108
AR	GJB7	0.0322108
AR	GPR160	0.0322108
AR	GPR42	0.00934784
AR	GSTT1	0.0188731
AR	H1FX	0.0322108
AR	H2AFZ	0.0322108
AR	HAGHL	0.0322108
AR	HERC4	0.0322108
AR	HIGD2A	0.0322108
AR	HIST3H2BB	0.0322108
AR	HIST3H3	0.0322108
AR	HPS5	0.0322108
AR	IL12RB2	0.000991829
AR	IREB2	0.0188731
AR	KCNN2	0.0322108
AR	KIAA0922	0.0322108
AR	KIDINS220	0.0137484
AR	KIF1C	0.0322108
AR	KIF26A	0.00572039
AR	KLHL1	0.0322108
AR	KRT12	0.0322108
AR	KRT222	0.00291723
AR	KRT5	0.0322108
AR	KRTAP16-1	0.00291723
AR	KRTAP17-1	0.0322108
AR	KRTAP3-1	0.0322108
AR	KRTAP4-3	0.0322108
AR	LCN12	0.0322108
AR	LDHA	0.0188731
AR	LDHAL6B	0.0322108
AR	LRRC18	0.0322108
AR	LY6H	0.0322108
AR	2020-03-04	0.0322108
AR	MAST1	0.0137484
AR	MB	0.0322108
AR	MORC1	0.0322108
AR	MSH4	0.0322108
AR	MTCP1	0.0188731
AR	MYCBPAP	0.0322108
AR	NBL1	0.0322108
AR	NCBP1	0.0457053
AR	NCR3LG1	0.0322108
AR	NDUFS2	0.0322108
AR	NDUFS8	0.0322108
AR	NEK2	0.0322108
AR	NENF	0.0322108
AR	NHLRC4	0.0322108
AR	NMT1	0.0322108
AR	NRARP	0.0322108
AR	NRP1	0.0322108
AR	NSMCE1	0.0137484
AR	NSUN5	0.00572039
AR	NUDT12	0.0322108
AR	NUP93	0.0322108
AR	OGFOD2	0.0322108
AR	OPN1MW	0.0322108
AR	OR1Q1	0.0322108
AR	OR2C3	0.0322108
AR	OR2T4	0.0322108
AR	OR4F21	0.000991829
AR	OXGR1	0.0137484
AR	P2RY14	0.0322108
AR	PAK2	0.0457053
AR	PAK4	0.00529735
AR	PALD1	0.0322108
AR	PAPD7	0.00572039
AR	PASK	0.0322108
AR	PATJ	0.0322108
AR	PCDHGB5	0.0322108
AR	PCSK1	0.0322108
AR	PCTP	0.00934784
AR	PDE3B	0.0322108
AR	PDE5A	0.0322108
AR	PFAS	0.0137484
AR	PGAM2	0.0322108
AR	PGK1	0.024675
AR	PHF10	0.0322108
AR	PIK3C2A	0.00934784
AR	PLAUR	0.0102835
AR	PLD2	0.024675
AR	PLEK	0.0322108
AR	PLEKHF2	0.0322108
AR	PLIN4	0.0322108
AR	PLSCR2	0.0322108
AR	PMCH	0.0322108
AR	PMPCB	0.0137484
AR	PNPT1	0.024675
AR	POLR2J	0.0457053
AR	PPIP5K1	0.0322108
AR	PPM1H	0.0322108
AR	PPP1R12B	0.0322108
AR	PPP2R3C	0.0322108
AR	PRKAB2	0.0322108
AR	PRKCA	0.024675
AR	PRKDC	0.0466189
AR	PRMT3	0.0322108
AR	PSEN2	0.0322108
AR	PSMC2	0.0311092
AR	PTCD1	0.0188731
AR	RAB1B	0.0137484
AR	RAB29	0.0322108
AR	RERE	0.0322108
AR	RGS18	0.0322108
AR	RIMBP3B	0.0137484
AR	RPGRIP1	0.0322108
AR	RPL37	0.0322108
AR	RPP25	0.0322108
AR	RPTOR	0.00146739
AR	RWDD2B	0.0322108
AR	SAA2	0.0322108
AR	SAA4	0.0322108
AR	SAMD15	0.0322108
AR	SAPCD1	0.0322108
AR	SCO1	0.0322108
AR	SEC14L1	0.0322108
AR	SERPINI2	0.0322108
AR	SLC11A1	0.0322108
AR	SLC13A2	0.0322108
AR	SLC25A11	0.0322108
AR	SLC31A1	0.0322108
AR	SLC5A12	0.0322108
AR	SLC6A8	0.0322108
AR	SMARCA2	0.0137484
AR	SMARCD2	0.0322108
AR	SMO	0.00529735
AR	SORD	0.0322108
AR	SOX14	0.0322108
AR	SPANXC	0.0322108
AR	SPEN	0.0322108
AR	SPOCK1	0.0322108
AR	SPSB1	0.0322108
AR	SRRT	0.024675
AR	SRSF11	0.0322108
AR	SRSF2	0.0322108
AR	SRSF6	0.00572039
AR	STAG2	0.0322108
AR	STAT3	0.0300336
AR	STEAP2	0.0188731
AR	STIM2	0.00572039
AR	STX11	0.0322108
AR	STX3	0.0322108
AR	SYDE1	0.0322108
AR	TAF3	0.0137484
AR	TAOK1	0.0322108
AR	TBC1D16	0.0322108
AR	TERT	0.00405784
AR	TFCP2L1	0.0322108
AR	THAP10	0.0322108
AR	TMEM116	0.0322108
AR	TMEM179	0.0322108
AR	TMEM206	0.0322108
AR	TMEM38B	0.0322108
AR	TMEM81	0.0322108
AR	TMEM86A	0.0322108
AR	TMEM87A	0.0322108
AR	TMTC2	0.0322108
AR	TOMM40	0.0322108
AR	TP53I13	0.0137484
AR	TP53TG3	0.0322108
AR	TRABD	0.0322108
AR	TRIM17	0.0322108
AR	TRIM2	0.0322108
AR	TSC1	0.00934784
AR	UBXN4	0.0322108
AR	UQCC2	0.0322108
AR	URM1	0.024675
AR	USP17L12	0.0322108
AR	UTY	0.0322108
AR	VKORC1L1	0.0322108
AR	WBP2NL	0.0322108
AR	WDR3	0.0188731
AR	WSCD2	0.0322108
AR	ZCCHC11	0.0322108
AR	ZNF257	0.0322108
AR	ZNF334	0.0322108
AR	ZNF438	0.0322108
ARHGAP35	A2ML1	0.0483163
ARHGAP35	AAMP	0.0300779
ARHGAP35	ABCA12	0.0483163
ARHGAP35	ABHD5	0.0483163
ARHGAP35	ACMSD	0.0127903
ARHGAP35	ACSL5	0.0483163
ARHGAP35	ADAMTSL4	0.0483163
ARHGAP35	ADORA3	0.0483163
ARHGAP35	AK6	0.0483163
ARHGAP35	AK9	0.00226704
ARHGAP35	AKT2	0.0406268
ARHGAP35	AKT3	0.0247044
ARHGAP35	ALDH5A1	0.00659472
ARHGAP35	ALDH9A1	0.0483163
ARHGAP35	ALG1	0.0483163
ARHGAP35	ALYREF	0.0300779
ARHGAP35	ANKRD11	0.0127903
ARHGAP35	ANKRD31	0.0127903
ARHGAP35	ANKRD46	0.0483163
ARHGAP35	ANXA11	0.0483163
ARHGAP35	AP5M1	0.0483163
ARHGAP35	APOB	0.0483163
ARHGAP35	ARHGAP12	0.0300779
ARHGAP35	ARHGEF10L	0.0483163
ARHGAP35	ARID1B	0.00077621
ARHGAP35	ARID3A	0.0408459
ARHGAP35	ARMC4	0.0408459
ARHGAP35	AS3MT	0.0483163
ARHGAP35	ATAD3A	0.0300779
ARHGAP35	ATP13A2	0.0483163
ARHGAP35	ATP5B	0.0300779
ARHGAP35	ATR	0.0208714
ARHGAP35	AXIN2	0.0300779
ARHGAP35	BCL7B	0.0300779
ARHGAP35	BMI1	0.0483163
ARHGAP35	BMP2	0.0483163
ARHGAP35	BMP4	0.00186601
ARHGAP35	BPHL	0.00659472
ARHGAP35	BPIFB1	0.0483163
ARHGAP35	BPTF	0.0408459
ARHGAP35	BRAT1	0.0300779
ARHGAP35	BRWD1	0.000399135
ARHGAP35	BST1	0.0483163
ARHGAP35	BTBD10	0.0127903
ARHGAP35	BTBD11	0.0483163
ARHGAP35	BTN2A1	0.0206739
ARHGAP35	C10orf131	0.0483163
ARHGAP35	C12orf65	0.0483163
ARHGAP35	C15orf38-AP3S2	0.0127903
ARHGAP35	C1orf216	0.0483163
ARHGAP35	C22orf31	0.00226704
ARHGAP35	C2CD2L	0.0483163
ARHGAP35	C2orf27B	0.0483163
ARHGAP35	C8orf34	0.00659472
ARHGAP35	CALML4	0.0483163
ARHGAP35	CAMK2G	0.0408459
ARHGAP35	CAPN6	0.0483163
ARHGAP35	CCDC105	0.0483163
ARHGAP35	CCDC88A	0.0300779
ARHGAP35	CCNG2	0.00659472
ARHGAP35	CDCA8	0.0483163
ARHGAP35	CDH5	0.0127903
ARHGAP35	CDKL1	0.0483163
ARHGAP35	CDKL4	0.0483163
ARHGAP35	CDS1	0.0483163
ARHGAP35	CDT1	0.0483163
ARHGAP35	CEP63	0.0127903
ARHGAP35	CIT	0.02783
ARHGAP35	CLDN18	0.0483163
ARHGAP35	CLDN3	0.0483163
ARHGAP35	CLNK	0.0483163
ARHGAP35	CLTC	0.0211205
ARHGAP35	CNKSR1	0.000964859
ARHGAP35	CNOT4	0.0408459
ARHGAP35	CNTN4	0.0483163
ARHGAP35	COL15A1	0.0483163
ARHGAP35	COL18A1	0.00659472
ARHGAP35	COPS6	0.0130239
ARHGAP35	CPA1	0.0483163
ARHGAP35	CPTP	0.0483163
ARHGAP35	CPZ	0.0483163
ARHGAP35	CRNN	0.0206739
ARHGAP35	CSHL1	0.0127903
ARHGAP35	CSPG4	0.0206739
ARHGAP35	CTNNA2	0.0483163
ARHGAP35	CTSG	0.0483163
ARHGAP35	CUL1	0.0374374
ARHGAP35	DCTN4	0.00226704
ARHGAP35	DDX10	0.0300779
ARHGAP35	DENND4C	0.00979322
ARHGAP35	DHODH	0.0206739
ARHGAP35	DHX38	0.0130239
ARHGAP35	DIDO1	0.00708812
ARHGAP35	DMXL1	0.0483163
ARHGAP35	DNAAF5	0.0483163
ARHGAP35	DPP4	0.00659472
ARHGAP35	DPY19L3	0.00226704
ARHGAP35	DROSHA	0.00659472
ARHGAP35	EAF2	0.0483163
ARHGAP35	EAPP	0.00659472
ARHGAP35	ECHDC3	0.0483163
ARHGAP35	EHMT2	0.0408459
ARHGAP35	EIF2AK1	0.0483163
ARHGAP35	EIF4E	0.0408459
ARHGAP35	ELF1	0.0206739
ARHGAP35	ELMSAN1	0.0483163
ARHGAP35	ELOF1	0.0483163
ARHGAP35	ENTPD4	0.0206739
ARHGAP35	EOGT	0.0127903
ARHGAP35	EPHB6	0.00546383
ARHGAP35	EPHX2	0.0374374
ARHGAP35	ERCC6L2	0.0483163
ARHGAP35	ETV1	0.0374374
ARHGAP35	EZH1	0.0300779
ARHGAP35	F13A1	0.0483163
ARHGAP35	F5	0.00659472
ARHGAP35	FABP9	0.0483163
ARHGAP35	FAM110A	0.0127903
ARHGAP35	FAM136A	0.00659472
ARHGAP35	FAM160B1	0.0483163
ARHGAP35	FAM171B	0.0483163
ARHGAP35	FAM178B	0.0127903
ARHGAP35	FAM192A	0.0483163
ARHGAP35	FAM200B	0.0483163
[truncated: 34,567 more rows]
